# Supplementary material for: Genetically predicted associations between circulating cytokines and autoimmune diseases: a bidirectional two-sample Mendelian randomization
Source: Front Immunol. 2024 May 27;15:1404260. doi: 10.3389/fimmu.2024.1404260 (PMC11163916; doi:10.3389/fimmu.2024.1404260)
Supplement: Supplementary Figure 1 — Scatter plots depicting the genetic associations between cytokines and MS, constructed using various MR methods. [file DataSheet_1.zip › Supplementary Table S1.xlsx]

## Sheet: Supplementary Table S1
Supplementary Table S1. 91 cytokines and abbreviations
Full name	Abbreviations
Obsolete_Interleukin-1 Alpha	IL-1A
Interleukin-2	IL-2
Interleukin-4	IL-4
Interleukin-5	IL-5
Interleukin-6	IL-6
Interleukin-7	IL-7
Interleukin-8	IL-8
Interleukin-10	IL-10
Interleukin-10 Receptor Subunit Alpha	IL-10RA
Interleukin-10 Receptor Subunit Beta	IL-10RB
Obsolete_Interleukin-12 Subunit B	IL-12B
Interleukin-13	IL-13
Interleukin-15 Receptor Subunit Alpha	IL-15RA
Interleukin-17A	IL-17A
Interleukin-17C	IL-17C
Interleukin 18	IL-18
Interleukin-18 Receptor 1	IL-18R1
Interleukin-20	IL-20
Interleukin-20 Receptor Subunit Alpha	IL-20RA
Interleukin-22 Receptor Subunit Alpha-1	IL-22RA1
Interleukin-24	IL-24
Interleukin-2 Receptor Subunit Beta	IL-2RB
Level Of Interleukin-33 In Blood Plasma	IL-33
Interferon Gamma	IFN-γ
Beta-Nerve Growth Factor	β-NGF
Cd40	CD40
Lymphotoxin-Alpha	LTA
Programmed Cell Death 1 Ligand 1	PD-L1
Tumor Necrosis Factor	TNF
Tnf-Related Apoptosis-Inducing Ligand	TRAIL
Tumor Necrosis Factor Receptor Superfamily Member 9	TNFRSF9
Tumor Necrosis Factor Ligand Superfamily Member 14	TNFSF14
Tumor Necrosis Factor Ligand Superfamily Member 12	TNFSF12
Obsolete_Fms-Related Tyrosine Kinase 3 Ligand	FLT3L
Macrophage Colony-Stimulating Factor 1	M-CSF1
Eotaxin	Eotaxin
Ccl2	CCL2
C-C Motif Chemokine 4-Like	CCL4L
C-C Motif Chemokine 19 /Chemokine C-C Motif Ligand 19	CCL19
C-C Motif Chemokine 20	CCL20
C-C Motif Chemokine 23	CCL23
C-C Motif Chemokine 25	CCL25
C-C Motif Chemokine 28	CCL28
Cxcl1	CXCL1
C-X-C Motif Chemokine 5	CXCL5
C-X-C Motif Chemokine 6	CXCL6
C-X-C Motif Chemokine 9	CXCL9
C-X-C Motif Chemokine 10	CXCL10
C-X-C Motif Chemokine 11	CXCL11
Monocyte Chemotactic Protein-2	MCP-2
Monocyte Chemotactic Protein 3	MCP-3
Monocyte Chemotactic Protein-4	MCP-4
Macrophage Inflammatory Protein 1A	MIP-1A
Artemin	ARTN
Fibroblast Growth Factor 5	FGF5
Fibroblast Growth Factor 19	FGF19
Fibroblast Growth Factor 21	FGF21
Fibroblast Growth Factor 23	FGF23
Glial Cell Line-Derived Neurotrophic Factor	GDNF
Hepatocyte Growth Factor	HGF
Level Of Neurturin In Blood Plasma	NTN
Neurotrophin-3	NT-3
Osteoprotegerin	OPG
Oncostatin-M	OSM
Stem Cell Factor	SCF
Vascular Endothelial Growth Factor A	VEGFA
Leukemia Inhibitory Factor	LIF
Leukemia Inhibitory Factor Receptor	LIFR
Adenosine Deaminase	ADA
Axin-1	AXIN1
Caspase-8	CASP8
Natural Killer Cell Receptor 2B4	CD244
T-Cell Surface Glycoprotein Cd5	CD5
Level Of T-Cell Differentiation Antigen Cd6 In Blood Plasma	CD6
Cub Domain-Containing Protein 1	CDCP1
Cystatin-D	CST5
Delta And Notch-Like Epidermal Growth Factor-Related Receptor	DNER
Eukaryotic Translation Initiation Factor 4E-Binding Protein 1	EIF4EBP1
Fractalkine	Fractalkine
Matrix Metalloproteinase 1	MMP1
Matrix Metalloproteinase 10	MMP10
Protein S100-A12	S100A12
Sir2-Like Protein 2	SIRT2
Signaling Lymphocytic Activation Molecule	SLAM
Stam Binding Protein	STAMBP
Sulfotrasferase 1A1	SULT1A1
Transforming Growth Factor-Alpha	TGFα
Transforming Growth Factor Beta-1	TGFβ1
Tnf-Related Activation-Induced Cytokine	TRANCE
Thymic Stromal Lymphopoietin	TSLP
Urokinase-Type Plasminogen Activator	uPA
