# Supplementary material for: Genetically predicted associations between circulating cytokines and autoimmune diseases: a bidirectional two-sample Mendelian randomization
Source: Front Immunol. 2024 May 27;15:1404260. doi: 10.3389/fimmu.2024.1404260 (PMC11163916; doi:10.3389/fimmu.2024.1404260)
Supplement: Supplementary Figure 1 — Scatter plots depicting the genetic associations between cytokines and MS, constructed using various MR methods. [file DataSheet_1.zip › Supplementary Table S3.xlsx]

## Sheet: Supplementary Table S3
Supplementary Table S3. Overview of GWAS data from UKBB in Mendelian randomization analyses
Phenotype	Sample Size	Ancestry	Year of publication
MS(Male)	167020(No cases reported)	European	2018
MS(Female)	194174(No cases reported)	European	2018
SLE(Female,self-reported)	194153(No cases reported)	European	2018
HT(Female,self-reported)	194153(No cases reported)	European	2018
