# Supplementary material for: Genetically predicted associations between circulating cytokines and autoimmune diseases: a bidirectional two-sample Mendelian randomization
Source: Front Immunol. 2024 May 27;15:1404260. doi: 10.3389/fimmu.2024.1404260 (PMC11163916; doi:10.3389/fimmu.2024.1404260)
Supplement: Supplementary Figure 1 — Scatter plots depicting the genetic associations between cytokines and MS, constructed using various MR methods. [file DataSheet_1.zip › Supplementary Table S4.xlsx]

## Sheet: Supplementary Table S4
Supplementary Table S4. The characteristics of 1599 SNPs analyzing the causal effects of the 91 cytokines on ADs
Cytokine	SNP	Effect Allele	Other Allele	EAF	BETA	SE	P.value	F
IL-1A	rs114165349	C	G	0.0337	-0.1948	0.034	1.01e-08	36.4821
	rs56009454	T	G	0.3753	-0.0637	0.0139	4.59e-06	20.7632
	rs17600346	T	C	0.9631	-0.1569	0.0299	1.54e-07	25.8031
	rs28454196	C	G	0.9758	-0.2242	0.0486	3.97e-06	33.9883
	rs1230164	C	G	0.7288	-0.0671	0.0129	1.98e-07	25.4663
	rs192337992	A	G	0.962	-0.1555	0.0334	3.23e-06	21.2095
	rs144471361	T	C	0.0154	0.3067	0.0628	1.04e-06	34.738
	rs6985207	A	C	0.5556	0.0522	0.0114	4.67e-06	19.2447
	rs9643126	C	G	0.4689	0.0837	0.0146	9.87e-09	38.135
	rs2247769	T	C	0.5577	-0.1705	0.0114	1.42e-50	207.821
	rs77507094	A	G	0.9791	0.1965	0.0429	4.64e-06	23.3046
	rs1437633	A	C	0.2072	-0.079	0.0147	7.69e-08	26.3997
	rs376613127	A	G	0.0133	-0.2692	0.0568	2.14e-06	25.0631
	rs74111611	T	C	0.9603	-0.1471	0.0298	7.96e-07	24.3429
	rs138557324	T	C	0.0196	-0.2253	0.0473	1.91e-06	27.9177
	rs61968587	A	G	0.9843	-0.2671	0.0567	2.47e-06	30.4871
	rs10142466	A	G	0.49	0.057	0.0109	1.7e-07	23.9403
	rs112635299	T	G	0.0205	0.2618	0.0433	1.48e-09	40.659
	rs138408096	A	G	0.0206	-0.2007	0.0423	2.09e-06	23.9628
	rs271665	T	C	0.748	-0.0672	0.0129	1.9e-07	25.0821
	rs9946923	T	C	0.9707	0.172	0.0376	4.77e-06	22.298
IL-2	rs7432752	A	G	0.5176	0.0882	0.0167	1.28e-07	42.4783
	rs9264931	T	C	0.8812	-0.1048	0.0191	4.09e-08	33.9597
	rs559651	T	C	0.6496	-0.0594	0.0125	2.01e-06	23.6708
	rs117867445	C	G	0.0172	0.2926	0.0621	2.46e-06	30.3904
	rs76275710	A	G	0.0176	0.2665	0.0525	3.85e-07	36.2731
	rs61897429	A	G	0.139	-0.0847	0.017	6.28e-07	25.3427
	rs2511241	T	C	0.9163	0.177	0.0236	6.38e-14	65.9892
	rs7102957	T	C	0.8631	-0.0803	0.0173	3.46e-06	21.8021
	rs111865607	T	C	0.2079	-0.1077	0.0178	1.44e-09	41.7701
	rs4779338	A	G	0.211	0.1274	0.0276	3.91e-06	46.1252
	rs116928468	A	G	0.019	-0.2566	0.0536	1.69e-06	28.9558
	rs80303768	A	G	0.0371	-0.152	0.0327	3.35e-06	24.3387
	rs4823082	C	G	0.0363	-0.159	0.0346	4.32e-06	26.0861
	rs2285179	A	G	0.5586	-0.0663	0.0122	5.5e-08	31.0344
	rs28444486	A	G	0.7378	0.0636	0.0136	2.92e-06	23.0934
IL-4	rs145127946	A	G	0.037	-0.1747	0.036	1.22e-06	31.1539
	rs10495032	T	G	0.0383	-0.1557	0.0318	9.77e-07	26.3312
	rs1260326	T	C	0.3977	0.1323	0.0119	1.03e-28	124.543
	rs7610704	T	C	0.4644	-0.0568	0.012	2.21e-06	22.9763
	rs4700382	T	C	0.2698	-0.063	0.0136	3.62e-06	22.3871
	rs60277384	T	C	0.8922	-0.0881	0.019	3.54e-06	22.0399
	rs13229619	A	G	0.1297	-0.1609	0.0176	6.13e-20	86.661
	rs7012637	A	G	0.4812	-0.0605	0.012	4.61e-07	26.1688
	rs188758663	A	G	0.0104	-0.3801	0.0749	3.88e-07	34.7964
	rs12290350	T	C	0.2168	-0.0689	0.0145	2.02e-06	23.0794
	rs2429473	A	C	0.795	-0.0812	0.0147	3.32e-08	30.7837
	rs72965996	A	G	0.031	-0.2215	0.0444	6.08e-07	40.8143
	rs838131	A	C	0.501	0.1627	0.013	6.15e-36	191.7
	rs142603673	T	C	0.0232	-0.2352	0.0455	2.35e-07	35.8182
IL-5	rs671205	T	C	0.7502	0.0708	0.0136	1.93e-07	26.8883
	rs6753743	T	G	0.8733	0.0941	0.0185	3.65e-07	28.0467
	rs3811621	C	G	0.2897	0.1163	0.0131	6.82e-19	79.9565
	rs794007	T	C	0.2406	0.0685	0.0144	1.97e-06	22.0575
	rs11930290	A	T	0.9748	-0.1845	0.0389	2.11e-06	21.5196
	rs34551523	A	G	0.0295	0.1704	0.0348	9.75e-07	24.5275
	rs33921462	A	G	0.2766	-0.0653	0.0135	1.32e-06	24.4179
	rs181409232	A	C	0.0191	-0.2224	0.0479	3.43e-06	23.8486
	rs12195292	A	G	0.8634	-0.0768	0.0166	3.72e-06	20.4915
	rs370203222	C	G	0.1002	0.1059	0.0222	1.84e-06	23.8238
	rs118177380	A	G	0.0187	0.2362	0.0507	3.18e-06	29.3092
	rs75271339	A	T	0.0141	-0.415	0.089	3.12e-06	21.7428
	rs11150539	T	C	0.4938	-0.056	0.0119	2.53e-06	22.4306
	rs6127099	A	T	0.706	0.0907	0.0134	1.3e-11	48.9511
	rs368215473	A	G	0.0941	0.1228	0.0257	1.77e-06	24.2165
	rs35590112	T	C	0.1851	0.0803	0.0166	1.32e-06	24.1367
IL-6	rs9433760	A	G	0.0841	0.1023	0.0224	4.95e-06	19.0324
	rs4970834	T	C	0.2041	-0.0729	0.0155	2.56e-06	20.3812
	rs11120686	T	C	0.6038	-0.0599	0.0127	2.4e-06	20.2642
	rs11674185	A	G	0.364	-0.0586	0.0128	4.69e-06	18.7674
	rs148332905	T	C	0.0166	0.2883	0.0608	2.12e-06	30.8541
	rs189846846	T	C	0.0146	-0.3042	0.0659	3.91e-06	26.6388
	rs369482528	A	G	0.1585	-0.0988	0.0213	3.51e-06	23.003
	rs4326078	A	C	0.2193	-0.0728	0.015	1.21e-06	21.4293
	rs1458038	T	C	0.3173	0.5159	0.0126	1.79e-305	1676.45
	rs3796605	A	G	0.9341	0.1629	0.0283	8.6e-09	33.1337
	rs305897	T	C	0.0828	0.1185	0.0249	1.95e-06	24.2361
	rs148797749	A	G	0.036	-0.1705	0.0361	2.32e-06	23.8227
	rs150524893	A	G	0.9848	0.2554	0.0552	3.71e-06	22.1023
	rs77210320	A	T	0.9648	0.1673	0.0356	2.61e-06	22.4451
	rs1412253	A	G	0.8798	-0.0909	0.0192	2.2e-06	20.616
	rs117253850	T	C	0.0223	0.2266	0.0453	5.67e-07	26.4327
	rs12005489	T	C	0.0458	0.1509	0.0322	2.78e-06	21.3843
	rs624605	T	G	0.4196	0.0619	0.0133	3.25e-06	21.2012
	rs112790107	A	G	0.006	0.509	0.1062	1.64e-06	30.5123
	rs56391958	A	G	0.0816	-0.1197	0.0249	1.53e-06	24.4033
	rs192746810	A	G	0.0464	-0.1842	0.0395	3.11e-06	34.1487
IL-7	rs55633025	A	G	0.4738	0.0725	0.0129	1.91e-08	32.5899
	rs186975	C	G	0.382	0.0554	0.0119	3.23e-06	21.3343
	rs1866051	T	C	0.4771	-0.0746	0.0115	8.76e-11	41.0153
	rs7624160	T	G	0.6093	-0.1061	0.0119	4.84e-19	79.3028
	rs7625643	A	G	0.5605	0.0611	0.0129	2.18e-06	22.8527
	rs61792394	A	G	0.9624	-0.1569	0.0338	3.45e-06	25.4943
	rs218265	T	C	0.8361	0.0833	0.016	1.93e-07	28.0645
	rs1277312	A	T	0.4587	0.0539	0.0117	4.09e-06	21.2628
	rs144317085	A	T	0.9647	0.2206	0.0324	9.85e-12	48.9506
	rs7726159	A	C	0.3326	-0.1191	0.0128	1.34e-20	93.355
	rs1379304	T	C	0.3741	0.0603	0.0127	2.05e-06	24.3639
	rs139721800	T	C	0.9089	0.0959	0.0202	2.06e-06	22.4422
	rs9381118	T	C	0.2577	0.0643	0.0136	2.27e-06	22.6283
	rs6453962	T	C	0.4699	-0.0559	0.0117	1.77e-06	22.9666
	rs6925032	A	C	0.326	0.0676	0.0128	1.28e-07	28.7424
	rs28533776	A	G	0.1924	-0.0749	0.0147	3.48e-07	25.7233
	rs192857133	T	C	0.026	0.1812	0.0386	2.68e-06	24.5277
	rs57191857	A	G	0.9571	-0.1429	0.0299	1.76e-06	24.7457
	rs12338549	T	C	0.1096	-0.0851	0.0186	4.76e-06	20.8314
	rs185979634	T	C	0.9513	0.1483	0.0306	1.26e-06	26.2288
	rs74722523	T	C	0.9914	0.3529	0.076	3.43e-06	24.3355
	rs141117375	T	C	0.0364	-0.1519	0.0331	4.45e-06	23.1578
	rs11212636	A	G	0.4171	-0.0772	0.0117	4.16e-11	42.7855
	rs73000965	A	T	0.3111	0.0588	0.0125	2.55e-06	21.8604
	rs9554186	A	T	0.3602	0.0821	0.0128	1.42e-10	44.5149
	rs72681653	A	G	0.9447	0.1302	0.0266	9.84e-07	26.1398
	rs10164255	T	G	0.408	0.0556	0.0121	4.33e-06	22.0254
	rs17272847	A	G	0.0907	0.1179	0.022	8.36e-08	30.3809
	rs142870956	T	C	0.0075	-0.4307	0.0883	1.07e-06	33.0933
IL-8	rs144181640	A	T	0.9898	0.3366	0.0697	1.37e-06	32.0696
	rs62243355	T	C	0.0997	-0.0981	0.0196	5.58e-07	25.4903
	rs11740708	A	G	0.0906	-0.3888	0.0198	7.56e-86	375.729
	rs2194229	A	T	0.1296	-0.1683	0.0179	5.34e-21	91.8791
	rs2453338	A	T	0.352	0.0829	0.0124	2.3e-11	46.3321
	rs112594435	T	C	0.0371	0.1531	0.0333	4.27e-06	24.6912
	rs2093446	C	G	0.3	0.0606	0.0129	2.63e-06	22.0686
	rs77671113	A	C	0.0859	-0.1194	0.0208	9.45e-09	33.0366
	rs138691533	A	G	0.0148	0.2584	0.0539	1.63e-06	28.7356
	rs57104839	A	G	0.903	0.0915	0.0196	3.04e-06	21.6416
	rs79953230	T	C	0.0254	0.1918	0.042	4.96e-06	26.8533
	rs35740453	A	G	0.7373	-0.0718	0.0154	3.13e-06	26.4575
	rs9303102	T	G	0.0231	0.2096	0.0453	3.71e-06	25.6942
	rs55850217	T	C	0.3119	0.0816	0.014	5.59e-09	33.6875
	rs12329721	A	G	0.8974	0.0862	0.0188	4.54e-06	21.0232
IL-10	rs12754806	A	G	0.4817	0.0563	0.0122	3.94e-06	18.6518
	rs3963364	A	C	0.1784	-0.0951	0.0203	2.8e-06	25.1233
	rs62258077	T	C	0.6603	-0.063	0.013	1.26e-06	20.9763
	rs9313148	C	G	0.1414	-0.0824	0.0173	1.91e-06	19.4447
	rs72730728	A	T	0.9403	0.1414	0.0302	2.84e-06	25.4993
	rs2289779	T	G	0.5419	0.0788	0.0134	4.09e-09	35.0498
	rs115938660	T	C	0.0215	-0.2181	0.0467	3.01e-06	23.6001
	rs778016	A	G	0.2875	-0.0681	0.0145	2.65e-06	18.8093
	rs73157388	T	C	0.9229	-0.1306	0.0285	4.6e-06	27.5781
	rs117117000	A	G	0.961	0.1586	0.0333	1.91e-06	22.2568
	rs41307428	T	C	0.067	0.2027	0.0299	1.21e-11	60.7828
	rs1690678	A	C	0.1109	0.0904	0.0192	2.5e-06	19.0182
	rs4937122	T	G	0.9129	0.1262	0.0248	3.61e-07	28.7789
	rs72837682	T	C	0.7807	-0.08	0.0172	3.3e-06	24.8925
	rs141933232	A	G	0.0169	-0.2724	0.0546	6.07e-07	28.9736
	rs147006060	A	G	0.0179	-0.2602	0.0566	4.28e-06	28.0915
	rs6002001	A	G	0.0043	0.6489	0.1417	4.66e-06	24.8206
IL-10RA	rs4682862	A	G	0.6154	0.0576	0.0122	2.34e-06	22.4669
	rs1846616	A	T	0.362	0.0856	0.0119	6.33e-13	49.9803
	rs35728689	A	G	0.0959	0.3004	0.0198	5.44e-52	234.162
	rs181998213	T	C	0.9872	0.3723	0.0695	8.47e-08	50.2082
	rs7619350	A	G	0.118	0.0986	0.0201	9.32e-07	23.8504
	rs149604038	C	G	0.9851	-0.2813	0.0556	4.21e-07	32.1218
	rs207311	T	C	0.6697	0.0579	0.0126	4.32e-06	21.2149
	rs148307902	A	G	0.0243	0.2553	0.0538	2.08e-06	42.7712
	rs146186562	T	G	0.9789	-0.2293	0.0497	3.96e-06	31.0901
	rs9942602	T	C	0.4922	0.0618	0.0117	1.28e-07	28.168
	rs182599222	A	T	0.991	-0.4028	0.0864	3.13e-06	32.892
	rs77344300	T	C	0.0491	-0.1381	0.0293	2.44e-06	26.2809
	rs117510656	T	C	0.9806	-0.2587	0.0562	4.16e-06	36.4622
	rs12367122	A	G	0.1756	0.0739	0.0159	3.35e-06	22.6182
	rs34292320	T	C	0.2742	-0.0684	0.0134	3.32e-07	26.6474
	rs117265389	C	G	0.0256	0.1734	0.0377	4.24e-06	22.1304
	rs11870164	T	C	0.2772	0.0751	0.013	7.61e-09	33.3685
	rs190108694	A	G	0.0286	-0.2084	0.0455	4.64e-06	27.3905
	rs79697698	T	C	0.0136	-0.348	0.0653	9.86e-08	44.8226
	rs77128226	T	C	0.0875	-0.1063	0.0218	1.08e-06	25.8191
	rs117317477	T	G	0.0125	-0.3227	0.0704	4.57e-06	30.2156
IL-10RB	rs78743764	A	C	0.019	-0.2226	0.048	3.53e-06	25.2677
	rs6685547	A	G	0.0505	0.1462	0.0289	4.22e-07	27.1889
	rs7538845	C	G	0.6032	0.0566	0.0122	3.5e-06	21.9418
	rs79965992	A	G	0.0823	0.1092	0.0233	2.78e-06	23.1861
	rs138884871	T	C	0.0188	0.2198	0.0473	3.37e-06	24.4087
	rs407595	A	C	0.2073	0.0697	0.0147	2.12e-06	22.8443
	rs145516279	A	G	0.979	0.2225	0.048	3.56e-06	29.1399
	rs12523126	A	T	0.0746	0.1121	0.0232	1.35e-06	24.8299
	rs79567569	A	C	0.9877	-0.3284	0.0669	9.16e-07	35.1635
	rs4722985	T	C	0.709	-0.0626	0.0133	2.52e-06	23.1383
	rs181726805	A	G	0.9838	-0.2479	0.0536	3.75e-06	28.9186
	rs948962	A	C	0.4764	0.0544	0.0119	4.84e-06	21.7852
	rs75573205	C	G	0.976	0.1906	0.0408	2.99e-06	25.1
	rs112168535	T	C	0.9555	-0.1553	0.0316	8.9e-07	28.0905
	rs9889517	A	G	0.4783	0.0609	0.0121	4.83e-07	26.4912
	rs9893096	A	T	0.4433	0.1644	0.0117	7.57e-45	197.439
	rs76263310	A	G	0.0187	0.296	0.0455	7.74e-11	47.5019
	rs12451826	T	G	0.1836	-0.9187	0.0137	4e-307	4487.22
	rs881323	T	C	0.0492	-0.216	0.0275	4.01e-15	61.6939
	rs35904471	T	C	0.2662	0.0761	0.0165	3.99e-06	25.7034
	rs80131163	A	G	0.9686	0.1962	0.0399	8.77e-07	34.5672
	rs75580960	T	C	0.8703	-0.0904	0.0188	1.52e-06	24.4385
	rs74350159	A	G	0.012	0.2798	0.0608	4.19e-06	25.6636
IL-12B	rs481267	A	G	0.3263	-0.0754	0.015	4.99e-07	24.7747
	rs12142504	T	C	0.6951	0.0778	0.0166	2.78e-06	24.2973
	rs147793446	A	G	0.0345	0.1941	0.0413	2.6e-06	29.6106
	rs146174820	A	G	0.0247	0.2663	0.0547	1.13e-06	35.8853
	rs4146770	T	C	0.7978	-0.0933	0.0165	1.56e-08	33.1149
	rs11276535	T	C	0.5118	-0.0849	0.0167	3.7e-07	28.7069
	rs28667091	T	G	0.4117	-0.0613	0.0133	4.05e-06	21.4816
	rs182239847	T	G	0.9096	-0.1716	0.0359	1.75e-06	45.9906
	rs153473	C	G	0.4563	-0.0638	0.0134	1.92e-06	22.9353
	rs9968876	T	G	0.8991	-0.1046	0.0221	2.21e-06	23.4156
	rs139796674	A	G	0.0249	0.2334	0.0492	2.1e-06	30.0591
	rs74157668	T	C	0.0404	0.1574	0.0343	4.46e-06	22.6702
	rs148859911	A	G	0.05	0.1507	0.0328	4.34e-06	25.4465
	rs7116054	T	C	0.1822	-0.0998	0.0179	2.47e-08	33.7382
	rs7327202	C	G	0.1497	-0.0969	0.0194	5.89e-07	26.1202
	rs28439856	A	G	0.9169	0.1646	0.0339	1.2e-06	32.9219
	rs16947053	A	G	0.9779	0.2264	0.0487	3.34e-06	26.1586
	rs7213460	A	G	0.4161	0.0942	0.0132	9.58e-13	51.0054
	rs78848134	T	C	0.0198	0.2441	0.0514	2.04e-06	26.1818
IL-13	rs7612912	T	C	0.6276	0.1281	0.012	1.33e-26	113.72
	rs55842014	A	G	0.3598	-0.0638	0.0131	1.11e-06	23.3
	rs115511138	A	G	0.9694	0.1956	0.042	3.21e-06	31.7179
	rs62336911	T	C	0.0417	0.1569	0.0332	2.29e-06	28.163
	rs144118870	A	G	0.963	0.1749	0.0368	2.01e-06	32.1867
	rs847767	A	G	0.8533	0.077	0.0168	4.58e-06	21.8988
	rs1120252	A	T	0.5592	0.0873	0.019	4.33e-06	37.0653
	rs2721961	T	G	0.7293	-0.1201	0.0133	1.72e-19	81.8279
	rs2497351	T	C	0.2018	0.0668	0.0145	4.09e-06	21.211
	rs10140592	A	G	0.0209	0.2704	0.0553	1.01e-06	41.2717
	rs62055193	C	G	0.2384	0.093	0.0196	2.09e-06	30.9642
	rs61578494	C	G	0.0674	-0.1675	0.0238	1.95e-12	49.5308
	rs3917900	A	G	0.6401	0.1557	0.012	1.7e-38	166.364
	rs3136676	A	G	0.9384	0.3903	0.0251	1.6e-54	263.996
	rs181250	T	C	0.8805	-0.1032	0.0208	6.99e-07	25.9129
	rs62201455	A	C	0.9807	-0.2136	0.0451	2.18e-06	25.4674
	rs926646	T	C	0.9545	0.1432	0.0304	2.47e-06	26.2833
IL-15RA	rs5743604	A	G	0.7503	-0.0736	0.0135	4.98e-08	29.969
	rs2853926	A	G	0.7392	-0.0608	0.0133	4.84e-06	21.0404
	rs113448118	A	G	0.1528	0.0818	0.0179	4.88e-06	20.4621
	rs188443128	T	C	0.4638	-0.0718	0.0151	1.98e-06	27.9975
	rs1125560	T	C	0.632	-0.0644	0.0124	2.06e-07	26.7917
	rs9540456	A	G	0.8776	0.0926	0.0181	3.12e-07	26.3787
	rs78871521	T	C	0.0304	0.1812	0.0371	1.04e-06	25.6846
	rs1143687	T	C	0.0627	-0.1229	0.024	3.04e-07	26.2167
	rs677925	T	C	0.7284	-0.0668	0.0143	2.99e-06	21.9476
	rs56675286	A	C	0.0383	-0.1806	0.0325	2.75e-08	35.5039
	rs8951	T	C	0.7695	-0.4102	0.0135	8.62e-203	923.259
	rs76522981	T	C	0.076	-0.1462	0.0253	7.53e-09	43.0367
	rs9911791	A	G	0.8208	0.176	0.0162	1.71e-27	131.441
	rs2847249	T	C	0.2605	-0.0621	0.0136	4.97e-06	21.2666
IL-17A	rs12141791	A	G	0.6981	0.0859	0.013	3.9e-11	44.5968
	rs6717478	A	T	0.966	0.1548	0.0338	4.65e-06	23.2386
	rs2229629	A	G	0.0135	-0.3153	0.0673	2.8e-06	28.8994
	rs873675	T	C	0.0684	0.1234	0.0234	1.34e-07	28.6607
	rs188626385	T	C	0.0177	-0.2509	0.053	2.2e-06	28.3726
	rs4734879	A	G	0.7422	0.1136	0.0137	1.11e-16	70.9405
	rs10990535	T	C	0.253	0.0703	0.0135	1.91e-07	27.5712
	rs10978641	A	T	0.7462	0.0649	0.014	3.56e-06	22.8409
	rs141782294	A	G	0.9777	0.3767	0.0445	2.56e-17	91.7066
	rs77095316	T	G	0.0705	-0.1416	0.0238	2.69e-09	38.8413
	rs2155053	T	C	0.9461	-0.3212	0.0264	4.68e-34	156.736
	rs484915	A	T	0.5613	-0.3517	0.0119	5.73e-192	927.164
	rs116889819	A	G	0.0455	-0.176	0.03	4.45e-09	39.7712
	rs2926741	T	C	0.3436	-0.0704	0.0126	2.31e-08	32.0275
	rs12367368	T	G	0.1146	0.0861	0.0186	3.67e-06	22.2111
	rs7219205	A	G	0.5023	0.0569	0.0121	2.57e-06	23.1762
	rs11673125	T	C	0.296	-0.0585	0.0127	4.1e-06	21.052
IL-17C	rs12567824	A	C	0.822	0.07	0.0153	4.76e-06	20.5256
	rs1356799	T	G	0.7974	-0.069	0.015	4.22e-06	21.3646
	rs80346512	A	G	0.982	-0.4022	0.0779	2.43e-07	49.0727
	rs41285646	A	G	0.2799	0.106	0.0208	3.47e-07	40.8406
	rs112062276	T	G	0.0601	0.1203	0.0249	1.36e-06	24.1246
	rs112327130	C	G	0.0153	-0.2862	0.0608	2.51e-06	30.8139
	rs72699188	C	G	0.8507	-0.0931	0.0166	2.04e-08	32.5296
	rs55804377	A	G	0.0185	-0.2185	0.0469	3.18e-06	25.5986
	rs11225354	T	C	0.879	0.2957	0.0181	5.38e-60	270.903
	rs17860955	T	C	0.983	1.1371	0.047	2.6e-129	643.801
	rs17099622	A	G	0.9296	-0.2064	0.0233	8.12e-19	80.1494
	rs142915220	A	G	0.9794	-0.3256	0.0494	4.37e-11	59.3181
	rs7966257	C	G	0.1335	-0.0819	0.0178	4.2e-06	22.215
	rs3742926	T	C	0.0978	-0.0912	0.0196	3.27e-06	21.6698
	rs2584662	A	C	0.585	-0.0597	0.0122	9.91e-07	24.7793
	rs113958571	A	G	0.0188	-0.2315	0.0503	4.18e-06	28.3179
IL-18	rs4360502	A	G	0.3445	-0.0652	0.0141	3.76e-06	21.814
	rs62120726	A	G	0.8077	0.0786	0.0172	4.88e-06	21.8067
	rs908372	C	G	0.3324	-0.0622	0.0136	4.8e-06	20.2464
	rs76777800	T	C	0.0176	0.3387	0.0738	4.44e-06	27.6366
	rs143131035	T	C	0.0118	-0.4361	0.0867	4.91e-07	33.7832
	rs7712604	C	G	0.6738	-0.0879	0.0176	5.9e-07	29.2577
	rs29630	T	C	0.2493	-0.074	0.0159	3.25e-06	23.293
	rs192427410	T	G	0.0252	0.3743	0.0786	1.92e-06	60.8596
	rs77216559	T	C	0.958	0.1667	0.034	9.44e-07	26.422
	rs182274799	A	G	0.0646	0.1565	0.031	4.46e-07	28.0816
	rs4753678	A	G	0.5434	0.087	0.0178	1.02e-06	29.935
	rs8033310	T	C	0.9133	0.1332	0.0286	3.2e-06	31.9554
	rs7202385	A	T	0.6725	0.0746	0.0157	2.02e-06	23.2422
	rs10412462	A	C	0.0363	-0.1731	0.0366	2.25e-06	24.7642
	rs113580784	A	G	0.0208	-0.2288	0.0495	3.8e-06	25.1439
IL-18R1	rs145686993	C	G	0.0161	-0.2464	0.0539	4.84e-06	27.4721
	rs79759094	A	G	0.0638	-0.1163	0.0251	3.6e-06	23.8323
	rs2034246	A	C	0.5677	0.0582	0.012	1.23e-06	23.8044
	rs3218587	A	G	0.0429	0.1364	0.0294	3.49e-06	22.5576
	rs112418830	T	C	0.0567	0.1366	0.0263	2.06e-07	28.5881
	rs2107473	A	G	0.0175	-0.2393	0.0507	2.36e-06	26.4233
	rs17537796	A	C	0.9866	-0.2571	0.0553	3.33e-06	24.9526
	rs73166403	T	C	0.1114	-0.092	0.02	4.22e-06	23.9927
	rs72652073	C	G	0.3811	0.058	0.0125	3.48e-06	22.719
	rs10780690	T	G	0.5265	0.0557	0.012	3.46e-06	22.1455
	rs146532158	T	C	0.0249	-0.1859	0.0386	1.46e-06	24.7762
	rs11225042	A	C	0.8737	-0.0973	0.0203	1.64e-06	25.9837
	rs2846299	A	G	0.3022	0.0582	0.0125	3.22e-06	21.0572
	rs58399805	A	T	0.0799	0.1106	0.022	4.98e-07	26.5494
	rs28735437	C	G	0.1435	-0.1168	0.0164	1.06e-12	49.5797
	rs376150779	C	G	0.7735	-0.0819	0.0172	1.92e-06	25.66
	rs11151953	C	G	0.5258	0.0734	0.0124	3.23e-09	38.5058
	rs5751454	T	C	0.0287	0.1823	0.0398	4.64e-06	25.3902
IL-20	rs146328951	A	G	0.0079	-0.4926	0.0993	7.02e-07	35.7076
	rs184265227	A	G	0.868	0.0961	0.0192	5.58e-07	30.2971
	rs4974444	A	G	0.8717	-0.0816	0.0176	3.55e-06	21.3089
	rs62373966	T	G	0.9234	0.1407	0.0273	2.55e-07	33.0686
	rs10043030	T	C	0.0613	-0.1179	0.0248	1.99e-06	22.5746
	rs6917605	T	C	0.4457	0.0554	0.0116	1.79e-06	22.3732
	rs75510105	A	G	0.0292	0.1933	0.0385	5.15e-07	31.2595
	rs113674769	T	G	0.074	-0.1142	0.025	4.92e-06	22.2062
	rs822335	T	C	0.3471	-0.1295	0.012	3.77e-27	112.851
	rs60830384	A	T	0.916	0.1138	0.0213	9.16e-08	29.3863
	rs7026097	A	T	0.1779	0.0832	0.016	1.99e-07	26.0347
	rs7125631	T	C	0.6543	-0.0609	0.0128	1.96e-06	24.0094
	rs7945680	T	G	0.5018	0.061	0.0114	8.75e-08	27.4484
	rs7304709	T	C	0.5862	0.0537	0.0117	4.44e-06	20.629
	rs2283438	T	C	0.4351	-0.0577	0.012	1.52e-06	23.4188
	rs79045618	A	G	0.0521	0.1619	0.0324	5.83e-07	27.8048
IL-20RA	rs184103539	T	C	0.039	-0.1603	0.0351	4.95e-06	24.7773
	rs16850073	T	C	0.3722	0.4978	0.0118	6.61e-305	1779.7
	rs116381873	T	C	0.9852	-0.264	0.0531	6.64e-07	24.7183
	rs191180456	T	C	0.0112	-0.406	0.0648	3.72e-10	39.2556
	rs35096759	T	C	0.0308	0.2109	0.0427	7.85e-07	24.3948
	rs182381042	A	G	0.0074	-0.3831	0.0799	1.63e-06	27.9445
	rs4877818	T	G	0.5188	0.0625	0.0134	3.1e-06	22.5434
	rs34080302	T	G	0.715	0.0605	0.0131	3.87e-06	21.3547
	rs11547311	T	C	0.0649	0.1285	0.0272	2.31e-06	26.5687
	rs117109857	C	G	0.0242	0.1897	0.0415	4.85e-06	25.0961
	rs377588320	A	C	0.9837	-0.3485	0.0719	1.25e-06	40.1521
IL-22RA1	rs192119373	T	G	0.0057	0.6177	0.1287	1.59e-06	38.3418
	rs4047522	T	C	0.4962	-0.0645	0.0137	2.5e-06	24.5077
	rs114033894	T	G	0.981	-0.2245	0.0488	4.22e-06	26.8895
	rs7600322	T	C	0.5214	0.057	0.0118	1.36e-06	22.4897
	rs35435997	A	G	0.1125	0.0915	0.02	4.76e-06	21.4169
	rs62272916	A	G	0.1182	-0.0834	0.0176	2.15e-06	21.3567
	rs4241577	A	C	0.2629	-0.1419	0.0128	1.47e-28	115.793
	rs80348644	T	C	0.0336	0.1546	0.0332	3.21e-06	22.9024
	rs145607633	T	C	0.1625	0.0728	0.0154	2.28e-06	20.6366
	rs9366778	A	G	0.4075	-0.0605	0.0115	1.43e-07	26.0865
	rs783149	A	C	0.1958	-0.0805	0.0144	2.27e-08	29.2123
	rs12191307	A	G	0.098	-0.1452	0.0197	1.7e-13	53.4439
	rs656739	A	G	0.6566	0.0562	0.0119	2.33e-06	21.0143
	rs142119726	T	C	0.9851	0.2705	0.0551	9.14e-07	29.7017
	rs61875680	A	G	0.1611	-0.0758	0.0158	1.61e-06	22.2192
	rs7149776	A	T	0.5236	-0.0574	0.0115	6e-07	23.5174
	rs182152471	T	C	0.028	0.1861	0.0385	1.34e-06	25.8093
	rs4888966	C	G	0.9683	-0.157	0.0343	4.71e-06	21.6489
	rs73606147	A	C	0.0133	0.2792	0.059	2.22e-06	27.4249
	rs62200304	A	C	0.9336	-0.115	0.0244	2.44e-06	23.4611
	rs73194812	A	G	0.9758	0.1821	0.0391	3.2e-06	23.1021
	rs73367822	T	C	0.5804	-0.0588	0.0126	3.06e-06	19.8341
IL-24	rs10191831	T	C	0.4361	-0.0591	0.0125	2.27e-06	21.3401
	rs207671	A	G	0.5359	0.1016	0.0117	3.83e-18	73.7274
	rs35032874	T	G	0.7027	0.132	0.0132	1.52e-23	104.76
	rs62193248	A	T	0.6507	0.213	0.0123	3.5e-67	300.815
	rs9289590	T	C	0.7033	-0.0652	0.0142	4.4e-06	22.0418
	rs117343254	C	G	0.942	-0.1281	0.0274	2.94e-06	25.6606
	rs10892466	C	G	0.1236	0.0808	0.0175	3.89e-06	20.8637
	rs116179073	T	C	0.0138	-0.2481	0.0537	3.84e-06	23.1565
	rs194746	T	C	0.4849	0.0528	0.0112	2.43e-06	20.5298
	rs75685422	T	C	0.1139	0.0879	0.0186	2.29e-06	22.3137
	rs28689968	T	C	0.1074	0.0918	0.0184	6.07e-07	23.8403
	rs1133851	A	G	0.2533	-0.0664	0.0142	2.92e-06	23.8628
	rs9967959	T	G	0.1718	0.0718	0.0152	2.32e-06	21.6395
	rs6517655	C	G	0.289	0.0757	0.0129	4.41e-09	33.7205
	rs2837988	A	C	0.3578	0.0576	0.0118	1.05e-06	22.4947
IL-2RB	rs3014874	A	G	0.2623	-0.1726	0.0137	2.15e-36	166.694
	rs61803119	T	G	0.1069	0.1501	0.0194	1.02e-14	61.754
	rs59538998	C	G	0.0622	-0.1188	0.0258	4.13e-06	23.5723
	rs13384799	T	C	0.7266	-0.0622	0.0133	2.92e-06	22.0037
	rs56268787	T	C	0.0955	-0.0936	0.0203	4.01e-06	22.3358
	rs150015576	A	C	0.0217	0.194	0.0423	4.51e-06	23.5884
	rs2056031	T	C	0.613	-0.0604	0.0119	3.86e-07	25.5527
	rs191808657	A	C	0.983	0.3059	0.0665	4.22e-06	38.9335
	rs3802266	A	G	0.5633	0.0555	0.0118	2.56e-06	22.3685
	rs78800546	A	G	0.0156	-0.2529	0.0534	2.18e-06	28.132
	rs112956934	T	C	0.0246	0.1884	0.0407	3.67e-06	25.142
	rs112988802	T	C	0.9492	-0.1396	0.0293	1.89e-06	24.1941
	rs147302029	A	G	0.0379	0.1806	0.0345	1.65e-07	32.5384
	rs138439507	C	G	0.191	0.0865	0.0183	2.28e-06	26.7342
	rs2425640	A	G	0.3511	-0.0583	0.0123	2.14e-06	22.8621
	rs55783131	T	C	0.0239	0.2064	0.0425	1.19e-06	29.3285
	rs174344	A	G	0.6296	0.0617	0.0125	7.97e-07	25.4233
IL-33	rs12407505	A	G	0.9664	-0.1614	0.0352	4.53e-06	24.9666
	rs834971	A	G	0.3002	-0.0614	0.0128	1.61e-06	23.3628
	rs112126444	A	G	0.1012	-0.0927	0.0199	3.19e-06	23.0677
	rs13103023	A	G	0.3415	0.0837	0.0124	1.48e-11	45.1806
	rs12520287	T	C	0.9175	-0.1014	0.0221	4.47e-06	22.2842
	rs12110436	T	C	0.0418	-0.136	0.0297	4.67e-06	21.8731
	rs145274424	T	C	0.9777	0.1992	0.0421	2.23e-06	25.5366
	rs2906655	T	C	0.2503	-0.0623	0.0135	3.93e-06	21.5038
	rs7005978	A	G	0.3458	-0.1055	0.0123	9.72e-18	74.6138
	rs79110990	A	G	0.1762	0.073	0.0156	2.88e-06	22.1462
	rs35836706	A	G	0.0203	0.2151	0.0456	2.39e-06	27.162
	rs11244038	C	G	0.0898	0.1199	0.0247	1.21e-06	27.7585
	rs191522330	T	C	0.9812	0.2325	0.0488	1.89e-06	29.4468
	rs1671812	T	C	0.6316	0.0621	0.0132	2.54e-06	22.3114
	rs142067135	A	G	0.0198	-0.2295	0.0492	3.09e-06	28.2855
	rs10777251	A	G	0.1923	-0.0767	0.0166	3.83e-06	22.7186
	rs76708593	T	C	0.9158	0.1024	0.0222	3.98e-06	23.1526
	rs17326790	T	C	0.0209	0.2161	0.0471	4.47e-06	28.2236
	rs117398067	T	C	0.0178	0.2583	0.0564	4.65e-06	34.4722
	rs2306969	A	G	0.2338	0.0674	0.0141	1.75e-06	24.0244
	rs516246	T	C	0.445	-0.1661	0.0118	5.31e-45	203.675
IFN-γ	rs11127419	T	C	0.3559	0.0707	0.0153	3.82e-06	21.2465
	rs80092539	A	T	0.8758	0.0993	0.0213	3.13e-06	24.3846
	rs825264	A	G	0.0321	-0.2119	0.0453	2.9e-06	28.7882
	rs116794364	C	G	0.9851	-0.3015	0.0631	1.77e-06	29.047
	rs145344087	C	G	0.021	0.2548	0.0556	4.59e-06	27.5133
	rs13264315	A	T	0.6575	0.0757	0.0158	1.66e-06	24.4737
	rs74992559	A	G	0.0351	0.1725	0.0367	2.6e-06	23.7954
	rs11608349	A	T	0.0168	-0.3084	0.0661	3.08e-06	29.5021
	rs234592	A	G	0.5456	-0.0635	0.0136	3.02e-06	22.7241
	rs7225483	T	G	0.486	0.0671	0.0143	2.7e-06	22.2002
	rs332426	A	G	0.0899	0.112	0.0238	2.53e-06	24.2443
	rs11883375	A	G	0.1385	-0.1011	0.0197	2.87e-07	28.7887
β-NGF	rs6328	A	C	0.3498	-0.0797	0.0122	6.46e-11	38.3149
	rs72673086	A	G	0.3152	0.0584	0.0126	3.57e-06	18.9562
	rs4017	T	C	0.9491	-0.1187	0.0258	4.21e-06	20.0933
	rs17689534	A	G	0.0229	0.2208	0.0462	1.76e-06	29.3408
	rs12188775	T	G	0.9435	0.1213	0.0247	9.06e-07	23.1512
	rs77493302	T	C	0.8904	0.0853	0.0185	4.01e-06	20.9637
	rs2904780	A	C	0.3918	-0.0685	0.0143	1.67e-06	25.8553
	rs397081	T	C	0.9514	0.1203	0.0262	4.4e-06	19.7546
	rs9479501	T	G	0.2135	0.0629	0.0137	4.41e-06	19.5938
	rs12533747	A	G	0.0802	0.1389	0.0276	4.84e-07	40.8003
	rs17647697	A	C	0.9727	-0.1617	0.0352	4.35e-06	20.4957
	rs62494116	T	C	0.6636	0.0578	0.0117	7.81e-07	21.9994
	rs1878359	A	G	0.719	0.0626	0.0126	6.76e-07	23.3744
	rs3128517	T	C	0.4965	-0.0775	0.0118	5.11e-11	43.0508
	rs12259196	A	G	0.1928	-0.075	0.0148	4.03e-07	23.225
	rs4899264	C	G	0.5283	-0.055	0.0117	2.59e-06	21.5814
	rs140072192	A	G	0.0196	0.2773	0.0602	4.1e-06	35.3395
	rs62092633	T	C	0.1005	-0.1249	0.0259	1.42e-06	32.0803
	rs34559191	T	C	0.3088	0.0607	0.0124	9.82e-07	21.5395
	rs117164089	T	C	0.014	-0.271	0.0565	1.61e-06	27.2631
	rs148834134	T	C	0.0235	0.2541	0.0556	4.87e-06	39.8831
	rs13058191	C	G	0.0256	-0.2164	0.0467	3.59e-06	33.4704
CD40	rs4278412	C	G	0.0203	0.1978	0.0413	1.67e-06	22.948
	rs4664334	T	C	0.5003	0.0541	0.0118	4.55e-06	20.9368
	rs3967170	A	G	0.1353	0.0789	0.017	3.46e-06	21.4713
	rs12500563	T	G	0.9875	0.3143	0.0687	4.76e-06	26.3857
	rs9993874	A	G	0.4883	-0.0582	0.0125	3.22e-06	21.0267
	rs75626299	C	G	0.9638	0.1458	0.0316	3.95e-06	21.8761
	rs9526031	A	C	0.4882	0.064	0.012	9.64e-08	29.3014
	rs8024256	A	G	0.3092	-0.0562	0.0121	3.41e-06	19.9068
	rs404842	A	G	0.6433	-0.0599	0.0123	1.12e-06	23.5611
	rs7250371	T	C	0.3648	0.0686	0.0116	3.34e-09	32.1736
	rs117191103	T	C	0.0208	0.3553	0.0437	4.28e-16	76.1579
	rs73128569	A	T	0.9406	-0.1788	0.0268	2.53e-11	44.5108
	rs1883832	T	C	0.2575	-0.4519	0.0126	1.07e-281	1286.3
	rs138739860	T	G	0.9648	0.1632	0.0351	3.33e-06	21.7062
LTA	rs77897196	T	C	0.9711	-0.1917	0.041	2.93e-06	24.3695
	rs12743015	C	G	0.029	-0.1918	0.0403	1.94e-06	24.4604
	rs7583622	A	G	0.2098	0.0748	0.0161	3.38e-06	21.87
	rs112317147	T	C	0.0534	-0.1441	0.0309	3.11e-06	23.8599
	rs75508961	C	G	0.0504	0.1731	0.0362	1.74e-06	22.8653
	rs192303297	T	C	0.0118	-0.3872	0.0842	4.25e-06	27.5119
	rs113244922	T	C	0.0237	0.2324	0.0499	3.2e-06	26.2292
	rs114250919	T	C	0.9743	0.2469	0.049	4.69e-07	34.6114
	rs76913603	A	G	0.967	-0.1741	0.0379	4.36e-06	22.8325
	rs72854560	C	G	0.0156	-0.2968	0.0602	8.21e-07	30.7695
	rs2535313	A	G	0.367	-0.1768	0.0135	3.46e-39	171.513
	rs2229092	A	C	0.9407	1.3565	0.0256	3.02e-305	2807.76
	rs185091810	A	G	0.079	0.2066	0.0339	1.1e-09	37.1417
	rs74363807	T	C	0.0218	0.2496	0.0532	2.71e-06	30.2168
	rs138471526	T	C	0.0137	-0.3418	0.0735	3.31e-06	31.6119
	rs139511528	A	G	0.0294	-0.2485	0.0521	1.85e-06	36.3507
	rs2364485	A	C	0.1645	0.1759	0.0189	1.32e-20	97.2911
	rs147423408	A	G	0.0415	0.1732	0.035	7.48e-07	27.1327
	rs7310615	C	G	0.4758	0.1356	0.0134	4.53e-24	104.993
	rs143019966	T	C	0.9751	0.2122	0.0451	2.54e-06	23.9103
	rs12883833	A	G	0.0934	-0.1252	0.0259	1.34e-06	24.6392
	rs28700215	T	C	0.5824	-0.0626	0.0136	4.17e-06	21.661
	rs55914821	A	G	0.7583	0.0748	0.0159	2.55e-06	23.3095
PD-L1	rs72633862	T	G	0.0444	-0.1722	0.0376	4.65e-06	29.6961
	rs114363239	T	C	0.0189	-0.2372	0.0487	1.11e-06	24.6313
	rs114209791	A	G	0.9756	-0.2134	0.046	3.5e-06	25.6001
	rs146918864	T	C	0.0228	-0.2551	0.0515	7.29e-07	33.2586
	rs12498781	A	G	0.3202	0.0635	0.0137	3.57e-06	20.6817
	rs143181662	T	C	0.5043	0.0719	0.0156	4.05e-06	22.2464
	rs6952803	A	G	0.9804	0.2776	0.0597	3.32e-06	21.6217
	rs138771212	A	G	0.9909	-0.3596	0.0778	3.8e-06	26.4934
	rs188205021	T	C	0.0255	-0.222	0.0427	2e-07	28.905
	rs72659995	T	C	0.9142	-0.1232	0.0267	3.95e-06	27.0519
	rs28542561	T	C	0.965	-0.1753	0.0372	2.45e-06	24.4874
	rs117977288	T	G	0.9553	-0.1546	0.0316	9.96e-07	24.0992
TNF	rs12328100	A	G	0.478	-0.0649	0.013	5.97e-07	24.8171
	rs333835	A	T	0.9163	0.1289	0.0254	3.88e-07	28.962
	rs7621032	T	C	0.4514	0.0674	0.0135	5.96e-07	25.5604
	rs4835254	T	C	0.9506	-0.1517	0.031	9.9e-07	25.4899
	rs867063	T	C	0.078	0.1175	0.0255	4.07e-06	22.5536
	rs138684734	A	G	0.9796	0.2512	0.0533	2.44e-06	27.428
	rs117427219	A	G	0.0173	-0.3062	0.0629	1.13e-06	34.6932
	rs7806921	T	C	0.5366	-0.0606	0.0131	3.73e-06	21.5463
	rs148560093	A	G	0.9824	-0.298	0.0646	3.97e-06	30.748
	rs12354434	A	G	0.0885	-0.1207	0.0247	1.03e-06	26.7047
	rs1377015	A	G	0.2861	-0.0653	0.0142	4.25e-06	20.5548
	rs141295666	T	C	0.0132	0.3405	0.066	2.48e-07	34.3402
	rs1266163	A	T	0.0615	0.1372	0.0288	1.9e-06	24.6839
	rs9913313	T	C	0.344	-0.0836	0.0183	4.92e-06	25.172
	rs12975019	C	G	0.8939	-0.1127	0.0226	6.14e-07	24.8173
	rs6138961	C	G	0.0088	0.51	0.1077	2.19e-06	33.3019
	rs9614693	T	C	0.1679	0.0826	0.0177	3.06e-06	22.4641
TRAIL	rs16840522	T	C	0.8073	-0.1191	0.0147	5.4e-16	65.2661
	rs2138380	A	G	0.8717	0.0882	0.0182	1.26e-06	23.0731
	rs368805685	A	G	0.0323	-0.2297	0.0501	4.54e-06	38.9102
	rs28424593	A	T	0.9501	-0.1311	0.0279	2.62e-06	24.0282
	rs490342	T	G	0.1051	0.1252	0.02	3.85e-10	39.1135
	rs5030044	A	G	0.886	0.285	0.0187	1.9e-52	238.3
	rs146922303	T	C	0.0376	0.1622	0.0347	2.95e-06	28.0904
	rs142889372	C	G	0.0106	-0.2835	0.0606	2.89e-06	24.04
	rs145386370	T	G	0.019	0.2641	0.0535	7.96e-07	34.8904
	rs17779404	T	G	0.7733	0.0674	0.0138	1.04e-06	23.4844
	rs114597610	T	C	0.0161	-0.26	0.0564	4.03e-06	31.621
	rs111257277	A	G	0.9721	0.189	0.037	3.25e-07	28.5907
	rs78956561	A	T	0.0304	0.1694	0.0354	1.71e-06	24.9389
	rs1892247	A	G	0.1589	-0.0756	0.0158	1.71e-06	22.8944
	rs140862652	A	C	0.063	0.1342	0.0265	4.1e-07	30.4383
	rs2894910	T	C	0.5094	0.0807	0.0175	4e-06	32.0955
	rs1065657	A	G	0.4536	0.0655	0.0118	2.84e-08	30.444
	rs6969337	T	C	0.9624	0.1823	0.038	1.61e-06	27.326
	rs141011299	A	G	0.0051	-0.5024	0.1076	3.02e-06	25.1919
	rs2418781	T	G	0.0401	-0.1452	0.0316	4.33e-06	23.2231
	rs174533	A	G	0.3509	0.0787	0.0121	7.81e-11	41.6777
	rs180941492	A	G	0.0227	-0.244	0.0491	6.71e-07	36.545
	rs2113173	T	C	0.2543	0.0691	0.0145	1.88e-06	25.9158
	rs77303550	T	C	0.1946	-0.0724	0.0146	7.09e-07	24.236
	rs8178824	T	C	0.029	0.2575	0.037	3.42e-12	55.2227
	rs654488	A	T	0.4593	-0.0894	0.0115	7.61e-15	58.7187
TNFRSF9	rs1776354	A	G	0.5203	-0.1301	0.013	1.41e-23	100.386
	rs10178845	A	G	0.3043	-0.0682	0.0144	2.18e-06	23.2112
	rs2579649	A	C	0.1322	-0.0968	0.0199	1.15e-06	24.4202
	rs150949259	A	G	0.0104	0.375	0.0809	3.56e-06	25.1747
	rs140214797	T	G	0.9796	0.2317	0.0504	4.28e-06	25.3023
	rs72964492	A	C	0.9869	0.3111	0.065	1.7e-06	25.0401
	rs7737635	A	G	0.1947	0.0924	0.0201	4.29e-06	25.3711
	rs4976685	A	G	0.6695	-0.0693	0.0139	6.18e-07	25.0488
	rs2854008	A	G	0.2629	0.0926	0.0149	5.14e-10	39.2856
	rs146380867	A	G	0.0105	0.3742	0.0814	4.29e-06	31.6532
	rs10101219	C	G	0.9895	-0.4015	0.0847	2.13e-06	32.0568
	rs1846520	A	G	0.9533	-0.1626	0.0313	2.05e-07	27.7963
	rs7858310	A	G	0.7165	0.0707	0.0152	3.3e-06	23.0624
	rs11202989	T	C	0.1219	-0.0995	0.0212	2.69e-06	24.0729
	rs72850206	A	T	0.0736	-0.1438	0.0281	3.1e-07	32.0504
	rs9669611	T	C	0.2853	0.0703	0.015	2.78e-06	23.7916
	rs12227836	A	G	0.3517	-0.0669	0.014	1.77e-06	23.1793
	rs10744409	A	G	0.4447	0.064	0.0131	1.03e-06	23.8421
	rs143274881	A	T	0.9767	-0.3325	0.0719	3.76e-06	47.2911
	rs12874404	A	G	0.9406	-0.1402	0.0296	2.17e-06	24.9491
	rs8005108	C	G	0.2828	0.0889	0.0182	1.04e-06	30.3966
	rs57700441	C	G	0.901	-0.1155	0.0228	4.07e-07	28.0803
	rs118083884	A	G	0.019	0.3284	0.0668	8.83e-07	39.4894
	rs1645331	C	G	0.8419	0.097	0.0206	2.49e-06	22.6773
TNFSF14	rs10211598	T	C	0.6354	-0.0628	0.0137	4.56e-06	21.5432
	rs147119146	A	C	0.0299	-0.2421	0.0498	1.17e-06	40.2117
	rs76778362	C	G	0.0273	-0.2117	0.043	8.51e-07	28.1271
	rs11950562	A	C	0.5494	0.0785	0.0132	2.73e-09	36.085
	rs9295562	T	C	0.3144	-0.0651	0.0141	3.89e-06	21.5417
	rs115950744	A	G	0.0213	-0.2574	0.0506	3.64e-07	31.3008
	rs117442125	A	T	0.9583	0.1692	0.0364	3.35e-06	26.013
	rs78336300	A	C	0.0209	0.2392	0.0522	4.6e-06	25.6193
	rs117720118	T	G	0.0551	-0.1456	0.0303	1.55e-06	26.0413
	rs79233212	A	G	0.023	-0.2358	0.0506	3.16e-06	28.4154
	rs59801342	A	G	0.024	0.229	0.0497	4.07e-06	26.3988
	rs79791117	T	C	0.9787	-0.2336	0.0511	4.84e-06	24.8577
	rs1461044	T	C	0.0635	-0.1519	0.0316	1.53e-06	32.444
	rs11105725	T	C	0.3338	-0.0683	0.0147	3.38e-06	23.5826
	rs4772260	T	C	0.5736	0.0619	0.0135	4.54e-06	22.1357
	rs184708984	T	C	0.0083	-0.6334	0.1109	1.12e-08	46.1405
	rs74600570	T	C	0.0287	-0.2255	0.0472	1.77e-06	33.4803
	rs2738591	T	C	0.5474	-0.063	0.0133	2.17e-06	23.2268
	rs9961731	A	G	0.1883	0.1048	0.0208	4.69e-07	31.8643
	rs9962377	T	C	0.1483	-0.0905	0.0186	1.14e-06	24.4458
	rs11085155	A	G	0.1772	-0.0811	0.0176	4.07e-06	22.6211
	rs344560	T	C	0.0625	-0.4894	0.0273	7.29e-72	340.505
	rs11569551	A	G	0.0429	0.2584	0.0327	2.74e-15	65.0082
	rs76688046	T	C	0.8112	0.1032	0.0215	1.59e-06	25.9872
TNFSF12	rs12145644	A	T	0.2484	-0.0727	0.0141	2.52e-07	28.2472
	rs2738752	A	G	0.6653	-0.0591	0.0129	4.62e-06	20.0135
	rs12726054	A	G	0.0734	0.109	0.0228	1.75e-06	23.8261
	rs2163333	A	G	0.9522	0.1404	0.0273	2.71e-07	26.4557
	rs201620545	A	G	0.8184	-0.0849	0.0168	4.34e-07	24.3162
	rs3821473	A	G	0.2327	-0.0622	0.0136	4.8e-06	20.3842
	rs73133996	C	G	0.4558	0.0812	0.012	1.32e-11	46.8822
	rs1965399	A	G	0.9544	-0.1312	0.028	2.79e-06	22.1088
	rs9842051	C	G	0.748	0.1192	0.014	1.68e-17	76.9357
	rs78254232	T	C	0.9813	-0.2108	0.0456	3.79e-06	23.2711
	rs11738159	T	C	0.4339	0.0577	0.0119	1.24e-06	23.4038
	rs117799464	A	G	0.9767	0.2043	0.0443	3.99e-06	21.2681
	rs16879825	A	G	0.9577	-0.2027	0.0438	3.69e-06	39.3527
	rs11136339	T	C	0.388	0.0613	0.0122	5.05e-07	24.4244
	rs56023600	T	C	0.8764	-0.0856	0.0186	4.18e-06	22.7127
	rs7019909	T	C	0.1102	-0.0897	0.0193	3.36e-06	22.578
	rs579459	T	C	0.7888	0.1098	0.0157	2.68e-12	47.5225
	rs201375822	T	C	0.2616	0.1082	0.0193	2.07e-08	48.5691
	rs111641307	C	G	0.9859	-0.401	0.0871	4.15e-06	46.9012
	rs76047473	T	C	0.0482	0.1318	0.0286	4.06e-06	23.4929
	rs10831650	A	G	0.3558	0.0692	0.0125	3.09e-08	31.4292
	rs58743186	A	G	0.1931	-0.0717	0.0154	3.23e-06	20.5645
	rs73590361	T	C	0.1517	-0.0744	0.0161	3.82e-06	21.0066
	rs117550445	C	G	0.9706	-0.1855	0.0377	8.64e-07	28.9626
	rs4882710	T	C	0.3457	0.0666	0.0131	3.7e-07	28.7235
	rs34790908	T	C	0.2563	0.211	0.0129	3.9e-60	254.319
	rs7503751	A	G	0.0779	-0.1386	0.0238	5.76e-09	39.5351
	rs76133364	A	C	0.0315	0.1896	0.0369	2.77e-07	29.0648
FLT3L	rs77336315	A	C	0.9836	0.2512	0.0531	2.24e-06	28.1491
	rs56889120	A	G	0.8744	0.097	0.021	3.86e-06	23.4805
	rs74131483	A	G	0.9451	0.1372	0.0274	5.52e-07	25.9096
	rs144728120	T	C	0.0436	0.1495	0.0316	2.23e-06	27.4795
	rs11742240	T	G	0.2796	-0.0647	0.0131	7.86e-07	24.8888
	rs1050152	T	C	0.4122	-0.0651	0.0133	9.84e-07	24.2481
	rs12699881	A	G	0.2517	0.068	0.0138	8.33e-07	24.9273
	rs1375955	T	G	0.4013	0.0613	0.0121	4.06e-07	25.6655
	rs7026771	A	G	0.5682	0.0691	0.0148	3.03e-06	29.1236
	rs12321566	A	G	0.237	0.0698	0.0139	5.12e-07	25.2151
	rs79072837	T	C	0.0497	-0.136	0.028	1.19e-06	25.7505
M-CSF1	rs7538029	A	C	0.2211	0.0775	0.0165	2.64e-06	23.4935
	rs17610659	T	C	0.4821	0.1684	0.0118	3.31e-46	205.183
	rs11685487	T	C	0.1197	0.0944	0.0196	1.46e-06	26.876
	rs116443177	T	C	0.1595	0.0827	0.0173	1.75e-06	22.7821
	rs115370595	A	G	0.9815	-0.2277	0.0496	4.42e-06	26.0268
	rs72997796	C	G	0.1075	0.0888	0.0192	3.75e-06	21.3906
	rs76421506	A	G	0.853	0.0778	0.0168	3.64e-06	21.7153
	rs74849049	T	G	0.8992	-0.0914	0.02	4.88e-06	21.6644
	rs78652121	C	G	0.0697	-0.1189	0.026	4.81e-06	23.5763
	rs10042665	C	G	0.3043	0.0583	0.0122	1.76e-06	21.2213
	rs2523992	T	G	0.8323	-0.075	0.0152	8.05e-07	23.1691
	rs17734417	T	C	0.9466	-0.1225	0.0265	3.79e-06	22.3669
	rs75869070	A	G	0.936	0.1151	0.0239	1.47e-06	23.3899
	rs72783071	T	C	0.0231	-0.199	0.0414	1.53e-06	25.5057
	rs7227917	A	G	0.8823	-0.0872	0.0185	2.43e-06	22.5939
	rs117591817	C	G	0.0348	-0.1989	0.0435	4.82e-06	38.0629
Eotaxin	rs79684468	T	C	0.0433	0.1502	0.0303	7.16e-07	26.7483
	rs2201150	T	C	0.3561	0.0785	0.0123	1.75e-10	40.4798
	rs139597204	A	C	0.0128	-0.3374	0.0714	2.3e-06	35.4917
	rs6894241	A	C	0.2333	-0.0656	0.0137	1.68e-06	22.6855
	rs757973	A	G	0.09	0.2002	0.0205	1.58e-22	97.2176
	rs73209015	A	T	0.1104	-0.0913	0.0189	1.36e-06	24.1508
	rs79432525	T	G	0.9754	0.1929	0.0422	4.85e-06	25.483
	rs1564995	A	G	0.6155	-0.0609	0.0131	3.34e-06	25.119
	rs35543857	A	G	0.9282	-0.1138	0.0244	3.1e-06	24.6991
	rs114744647	T	C	0.9774	0.2107	0.0451	2.99e-06	28.9425
	rs9940390	T	C	0.7358	-0.0818	0.0133	7.73e-10	37.2572
	rs8068185	T	C	0.8434	0.0732	0.016	4.76e-06	20.9306
	rs79722574	T	C	0.167	-0.1215	0.0156	6.78e-15	60.6988
	rs2112920	C	G	0.8362	0.0817	0.016	3.29e-07	26.1663
	rs139476527	T	G	0.0125	0.2826	0.0606	3.11e-06	25.5453
	rs9976282	A	G	0.0333	-0.1678	0.0345	1.15e-06	26.7329
	rs73171545	A	G	0.1199	-0.0861	0.0187	4.14e-06	22.383
CCL2	rs6670799	A	G	0.0839	-0.1247	0.0252	7.48e-07	27.1791
	rs41272625	T	G	0.1526	0.082	0.0179	4.63e-06	20.5246
	rs286605	T	G	0.5891	0.0623	0.0131	1.98e-06	22.1972
	rs180893431	A	C	0.9896	0.4057	0.0865	2.73e-06	31.7439
	rs10091841	T	G	0.4945	0.064	0.0135	2.13e-06	23.2753
	rs80137559	T	C	0.9822	0.2347	0.0511	4.37e-06	22.7505
	rs17832137	A	G	0.0481	0.1676	0.0343	1.03e-06	26.5291
	rs74719858	A	G	0.9853	0.3915	0.0823	1.97e-06	48.4152
	rs1406714	C	G	0.4267	0.0623	0.0131	1.98e-06	22.4139
	rs143313574	T	C	0.0107	-0.3868	0.0841	4.24e-06	31.6293
CCL4L	rs116193969	A	T	0.0134	0.2915	0.0617	2.31e-06	32.1872
	rs116309267	C	G	0.0299	0.1956	0.0405	1.37e-06	32.746
	rs113010081	T	C	0.8759	-0.5767	0.0184	1.24e-215	982.345
	rs140505982	T	C	0.0248	-0.2294	0.0415	3.24e-08	35.3774
	rs5743614	T	C	0.2565	0.0728	0.0143	3.56e-07	26.0423
	rs78044056	A	G	0.0138	-0.2607	0.0552	2.33e-06	25.5894
	rs42279	T	C	0.1598	0.0743	0.0162	4.51e-06	21.8772
	rs112315344	T	G	0.0284	0.2123	0.0455	3.07e-06	35.5405
	rs10990301	A	T	0.8839	0.085	0.0186	4.88e-06	21.2276
	rs56131468	A	G	0.1323	0.0833	0.0178	2.87e-06	22.8084
	rs143960014	A	G	0.0228	0.1953	0.0416	2.67e-06	24.2694
	rs1161092	A	G	0.6742	-0.0635	0.0125	3.77e-07	25.3654
	rs72800563	T	G	0.9693	-0.1765	0.0374	2.37e-06	27.3773
	rs1634503	A	G	0.2416	-0.0745	0.0138	6.72e-08	29.1303
	rs8064426	A	G	0.1459	-0.4104	0.0173	2.11e-124	626.262
	rs17692864	T	C	0.9406	0.2321	0.0283	2.38e-16	82.7265
	rs137896358	T	C	0.0186	0.2797	0.0551	3.85e-07	36.4996
	rs4817032	A	T	0.8283	-0.0899	0.0196	4.5e-06	25.0966
CCL19	rs7595241	C	G	0.6941	0.0615	0.013	2.24e-06	22.9821
	rs113139367	A	C	0.021	-0.2101	0.043	1.03e-06	23.8735
	rs113539352	C	G	0.992	0.4485	0.0922	1.15e-06	36.6317
	rs62292952	T	G	0.8822	0.2346	0.0185	7.53e-37	170.404
	rs79086127	T	C	0.0195	-0.2096	0.045	3.2e-06	23.9711
	rs4554017	T	C	0.3904	0.0596	0.0122	1.03e-06	24.1948
	rs3792790	A	C	0.4736	0.0551	0.012	4.4e-06	21.6585
	rs6870560	T	C	0.8559	0.0863	0.0169	3.28e-07	27.1106
	rs9469127	C	G	0.9365	-0.4884	0.0277	1.41e-69	430.183
	rs28635588	A	G	0.8408	-0.1775	0.0206	6.9e-18	78.0879
	rs1415763	C	G	0.1687	0.0757	0.0157	1.42e-06	23.7119
	rs10242459	A	G	0.8219	0.0729	0.0154	2.2e-06	22.9487
	rs73257451	T	C	0.989	-0.3645	0.0756	1.43e-06	32.8619
	rs11574915	A	C	0.8639	-0.1464	0.017	7.19e-18	74.6209
	rs34791102	A	G	0.0534	0.1238	0.0265	2.99e-06	22.8636
	rs6486995	A	T	0.2452	-0.0697	0.0135	2.43e-07	26.5412
	rs4766578	A	T	0.5095	-0.0801	0.0132	1.29e-09	37.9078
	rs4907572	A	G	0.2653	-0.0671	0.0137	9.69e-07	25.8817
	rs138108512	A	G	0.0119	-0.2939	0.0616	1.83e-06	27.3157
	rs74764632	A	T	0.9557	0.1349	0.0294	4.47e-06	22.7358
	rs147708384	T	C	0.0151	-0.2707	0.0574	2.4e-06	30.1419
	rs138440733	A	G	0.0585	-0.1724	0.036	1.68e-06	40.7377
CCL20	rs11582772	T	C	0.9859	0.2585	0.0548	2.39e-06	26.5064
	rs111674022	T	C	0.0967	-0.0953	0.0208	4.61e-06	22.7025
	rs10207134	T	C	0.326	-0.0996	0.0128	7.18e-15	62.5466
	rs11242693	T	C	0.3674	0.0637	0.0135	2.38e-06	23.4363
	rs9274623	T	G	0.215	-0.076	0.0148	2.82e-07	27.9077
	rs742493	T	C	0.883	0.1459	0.0185	3.11e-15	65.0868
	rs1129474	T	C	0.5396	0.0573	0.012	1.8e-06	23.3435
	rs2796032	T	C	0.3159	0.0636	0.0127	5.5e-07	25.7729
	rs41302923	A	G	0.9774	0.1939	0.0414	2.82e-06	24.4971
	rs10837780	T	C	0.9413	0.1191	0.026	4.63e-06	22.4291
	rs73072893	A	G	0.9739	0.2057	0.0422	1.09e-06	28.5156
	rs4981022	A	G	0.6933	0.0635	0.0128	7.02e-07	25.2834
	rs151092565	T	C	0.0376	-0.1512	0.0328	4.03e-06	24.4051
	rs2003431	A	T	0.0632	-0.1602	0.0344	3.21e-06	29.8234
	rs117753190	C	G	0.9688	-0.185	0.0359	2.56e-07	29.5258
	rs117900576	C	G	0.9694	-0.2256	0.0429	1.45e-07	40.0445
	rs6420556	T	C	0.1755	-0.0736	0.0158	3.19e-06	22.4308
	rs35833676	T	C	0.1452	0.0804	0.0166	1.28e-06	23.6741
	rs13049624	A	G	0.9476	-0.1315	0.0276	1.89e-06	24.5751
	rs5769672	T	G	0.9406	-0.1184	0.0257	4.09e-06	23.1105
CCL23	rs74127049	C	G	0.608	0.0603	0.0132	4.92e-06	23.3002
	rs146074782	A	G	0.0116	-0.3061	0.0626	1.01e-06	27.8472
	rs1001495	T	C	0.9113	0.0983	0.0215	4.83e-06	21.3535
	rs143910182	T	C	0.0255	0.2157	0.0449	1.56e-06	34.1351
	rs116683909	A	G	0.0278	-0.21	0.0426	8.24e-07	35.1781
	rs74491711	A	G	0.048	0.1273	0.0278	4.67e-06	21.8524
	rs4317138	T	C	0.6736	0.0585	0.0127	4.1e-06	21.5307
	rs2870238	T	C	0.4869	0.0574	0.0114	4.78e-07	24.2958
	rs12204524	C	G	0.9291	0.1164	0.0237	9.04e-07	26.3315
	rs4719850	T	C	0.5907	-0.0548	0.0118	3.42e-06	21.412
	rs73071153	A	G	0.0393	-0.1497	0.0319	2.7e-06	24.9617
	rs1926742	A	G	0.3093	0.0574	0.0125	4.39e-06	20.7554
	rs77354000	A	G	0.9788	-0.2064	0.0437	2.32e-06	26.0939
	rs11017721	A	G	0.1154	0.0971	0.0186	1.79e-07	27.553
	rs112492	A	G	0.7293	-0.0692	0.014	7.7e-07	25.047
	rs17735284	A	T	0.0922	0.0927	0.0202	4.45e-06	21.2096
	rs77083410	C	G	0.0223	0.224	0.0416	7.26e-08	32.3035
	rs12949647	A	G	0.7287	-0.0643	0.0137	2.69e-06	23.3922
	rs72625914	T	C	0.035	-0.2589	0.0342	3.73e-14	57.3076
	rs117639761	A	C	0.9561	-0.3246	0.0413	3.85e-15	131.484
	rs143566774	A	G	0.0369	0.1738	0.0372	2.98e-06	21.828
	rs712048	A	C	0.1497	-0.5147	0.0158	8.99e-233	1064.62
	rs438811	T	C	0.2405	0.0669	0.0138	1.25e-06	24.1037
	rs113959305	T	C	0.0559	-0.1397	0.0285	9.5e-07	27.2926
CCL25	rs11589432	C	G	0.4781	0.0566	0.0119	1.97e-06	22.8741
	rs143132666	A	C	0.0225	-0.1934	0.0406	1.9e-06	24.2783
	rs149395110	T	C	0.0129	-0.2782	0.0609	4.92e-06	25.4332
	rs7611785	A	G	0.103	0.0941	0.0198	2.01e-06	24.1474
	rs851850	A	G	0.846	-0.0777	0.0163	1.87e-06	22.5091
	rs7806274	T	C	0.1668	-0.0755	0.0161	2.74e-06	21.6854
	rs111437511	T	C	0.0428	0.1437	0.0297	1.31e-06	24.9665
	rs1705699	T	C	0.5447	-0.0546	0.0116	2.52e-06	21.7864
	rs12114935	A	G	0.7856	0.0769	0.0142	6.11e-08	29.4021
	rs11140450	A	T	0.9693	-0.2681	0.0579	3.65e-06	46.3772
	rs116534774	T	C	0.9916	0.3717	0.0777	1.72e-06	25.6921
	rs79990760	A	G	0.9825	0.2192	0.0478	4.52e-06	24.3667
	rs11028036	A	G	0.5707	0.0546	0.0117	3.06e-06	21.5429
	rs200184122	T	C	0.6982	-0.0822	0.018	4.96e-06	28.0657
	rs10792444	T	C	0.8838	-0.0865	0.0181	1.76e-06	22.6722
	rs636479	A	G	0.3757	0.0548	0.0119	4.12e-06	20.7784
	rs7296588	A	G	0.4365	-0.1159	0.0116	1.66e-23	97.9379
	rs7137942	A	G	0.6502	-0.0637	0.0133	1.67e-06	22.9335
	rs521795	T	C	0.3844	-0.0624	0.0122	3.14e-07	26.375
	rs147851492	A	G	0.0215	0.2127	0.0449	2.17e-06	28.0832
	rs12606983	T	C	0.2475	-0.0673	0.0134	5.1e-07	24.8643
	rs72992137	T	C	0.9774	0.3007	0.0441	9.19e-12	46.4932
	rs62125157	T	C	0.0469	-0.187	0.0326	9.68e-09	32.9039
	rs149782588	T	C	0.0192	-0.262	0.0508	2.5e-07	26.5996
	rs78865157	A	G	0.0207	-0.392	0.0448	2.13e-18	76.5625
	rs183796577	T	G	0.9832	0.3538	0.0543	7.24e-11	42.4537
	rs2287936	A	G	0.1067	0.7276	0.0191	1.6e-306	1451.17
	rs112479210	T	C	0.0439	0.4301	0.0285	1.85e-51	227.745
	rs113075345	T	C	0.0252	0.7329	0.0389	3.51e-79	354.969
CCL28	rs1514964	T	C	0.9486	-0.1263	0.0264	1.72e-06	22.952
	rs6671688	T	C	0.5411	0.0534	0.0116	4.16e-06	20.2569
	rs291084	C	G	0.5279	0.0638	0.0111	9.04e-09	29.934
	rs76291845	A	G	0.9859	0.2696	0.0542	6.55e-07	28.8384
	rs112641086	T	C	0.0895	-0.1056	0.0198	9.64e-08	26.8179
	rs2866626	C	G	0.6079	-0.0597	0.0121	8.06e-07	24.3089
	rs7661151	T	C	0.6323	0.0531	0.0116	4.7e-06	19.3352
	rs4866742	T	C	0.4126	0.0702	0.0122	8.71e-09	30.7136
	rs116782490	A	C	0.9815	0.2298	0.0488	2.49e-06	24.2696
	rs78843608	A	G	0.0376	-0.1684	0.0323	1.85e-07	30.2793
	rs143400203	T	C	0.0244	0.1812	0.0392	3.79e-06	23.046
	rs76669782	A	C	0.0176	-0.2853	0.0513	2.68e-08	36.4998
	rs2519093	T	C	0.1883	-0.078	0.0162	1.47e-06	23.1824
	rs2477954	T	C	0.6211	-0.058	0.012	1.34e-06	22.6522
	rs78552613	T	C	0.0271	-0.1844	0.0395	3.04e-06	26.4625
	rs371663005	A	G	0.8571	-0.0959	0.0208	4.02e-06	24.5934
	rs73000929	A	G	0.0347	-0.1935	0.0355	5.02e-08	37.0456
	rs6580980	A	G	0.4015	-0.0688	0.0118	5.53e-09	32.5661
	rs80328354	A	T	0.9884	-0.2841	0.0599	2.11e-06	22.4951
	rs77569365	T	G	0.9561	0.129	0.0282	4.77e-06	20.6085
	rs11078696	T	G	0.7824	-0.0855	0.017	4.92e-07	27.1794
	rs71363004	C	G	0.9802	0.2181	0.0466	2.87e-06	22.1606
	rs113582651	T	G	0.0489	0.242	0.0523	3.71e-06	48.7974
	rs139902	A	C	0.3659	0.0684	0.0121	1.58e-08	31.076
CXCL1	rs863004	T	C	0.3809	0.0661	0.0119	2.78e-08	30.3954
	rs2122155	A	G	0.5637	-0.0538	0.0117	4.26e-06	20.9801
	rs1366946	T	C	0.7638	-0.3134	0.0134	5.65e-121	541.13
	rs67797811	C	G	0.1691	0.0822	0.0179	4.39e-06	27.177
	rs12770839	A	C	0.321	0.0648	0.0126	2.71e-07	26.9971
	rs10734292	A	G	0.067	0.123	0.0267	4.09e-06	22.3122
	rs4474574	T	C	0.0146	-0.365	0.0779	2.79e-06	36.7611
	rs11880837	A	G	0.3161	0.0583	0.0127	4.42e-06	21.0249
	rs2835916	C	G	0.3876	-0.0564	0.012	2.6e-06	22.282
	rs188111670	A	G	0.3429	0.0976	0.0208	2.7e-06	33.3729
CXCL5	rs4279906	T	C	0.0209	0.2082	0.042	7.15e-07	26.1515
	rs7636889	A	G	0.7593	-0.0768	0.0137	2.07e-08	31.8282
	rs146553494	A	G	0.0265	0.1844	0.0377	1e-06	25.8898
	rs11734099	A	G	0.1845	0.0769	0.0153	5e-07	26.2573
	rs425535	T	C	0.1127	0.5063	0.0181	3.52e-172	795.92
	rs79649467	T	G	0.0605	-0.1721	0.0276	4.5e-10	48.2636
	rs2647400	C	G	0.2784	0.0631	0.013	1.21e-06	23.6054
	rs2004100	T	C	0.2492	0.0675	0.0147	4.39e-06	22.5813
	rs3183927	A	G	0.6436	-0.0619	0.0121	3.13e-07	25.9254
	rs10821552	A	C	0.3353	-0.1132	0.0156	3.97e-13	56.5224
	rs7090111	C	G	0.5834	-0.1734	0.0117	1.08e-49	218.524
	rs140828666	A	G	0.9544	-0.1474	0.0322	4.7e-06	23.4925
	rs59312158	A	G	0.0309	-0.19	0.0385	8.01e-07	29.6192
CXCL6	rs28846828	T	C	0.4228	-0.0765	0.0154	6.78e-07	24.6764
	rs12138611	C	G	0.1039	0.119	0.0256	3.34e-06	29.987
	rs143067549	T	C	0.0114	-0.4166	0.091	4.69e-06	28.7205
	rs59446445	A	G	0.0321	0.1741	0.038	4.61e-06	22.2445
	rs6920753	A	G	0.704	-0.0664	0.0144	4.01e-06	21.6489
	rs113563938	A	T	0.9871	0.3176	0.0676	2.62e-06	29.2111
	rs11987533	A	G	0.1374	0.1171	0.0198	3.34e-09	36.9865
	rs12056343	T	G	0.7494	-0.0761	0.0166	4.55e-06	21.5637
	rs113153423	A	G	0.972	0.1913	0.0407	2.6e-06	23.5323
	rs72785422	T	C	0.8313	0.0897	0.0195	4.22e-06	25.6519
	rs149111746	A	G	0.0208	0.2357	0.0511	3.98e-06	26.7208
CXCL9	rs78594373	T	C	0.0671	-0.1271	0.0273	3.23e-06	23.8424
	rs1473089	A	C	0.0253	0.2679	0.0561	1.79e-06	38.7696
	rs75590335	A	G	0.0376	0.1722	0.037	3.25e-06	24.395
	rs79229049	A	T	0.9695	-0.2102	0.0412	3.36e-07	30.8594
	rs56282088	A	G	0.0165	0.2815	0.0571	8.23e-07	28.1492
	rs13257574	T	C	0.0167	0.2714	0.0584	3.36e-06	27.4117
	rs3181361	T	C	0.0163	0.27	0.0582	3.5e-06	26.5798
	rs12240324	A	G	0.9713	0.2203	0.047	2.77e-06	31.9905
	rs17256492	T	C	0.7694	-0.0751	0.0162	3.56e-06	22.7467
	rs7158900	A	G	0.6092	-0.0674	0.0138	1.04e-06	24.5864
	rs4811167	T	C	0.5504	0.0632	0.0134	2.4e-06	23.3549
	rs117263973	A	G	0.0109	0.3467	0.0752	4.02e-06	28.2099
CXCL10	rs112202639	A	G	0.9671	-0.1609	0.0336	1.68e-06	24.3266
	rs1563171	A	G	0.7042	0.0592	0.0127	3.14e-06	21.5497
	rs12476448	T	C	0.4864	0.0536	0.0115	3.15e-06	21.1813
	rs12629593	T	G	0.1209	-0.0879	0.0182	1.37e-06	24.2517
	rs72651343	T	C	0.9892	-0.6096	0.0619	6.98e-23	114.093
	rs115140093	T	C	0.9732	-0.5186	0.042	5.02e-35	209.761
	rs12646113	T	C	0.246	0.0977	0.0136	6.78e-13	52.3833
	rs72682331	A	G	0.0979	0.1089	0.0209	1.88e-07	30.9177
	rs2523495	T	C	0.1048	0.1095	0.0196	2.31e-08	33.2388
	rs71534595	T	C	0.9813	-0.2991	0.0606	7.99e-07	38.5968
	rs12174864	A	G	0.6254	-0.0582	0.0121	1.51e-06	22.7203
	rs12155428	T	C	0.0284	-0.1765	0.0375	2.52e-06	25.3691
	rs2349689	A	G	0.2555	-0.0789	0.0164	1.5e-06	33.9331
	rs143796249	C	G	0.012	-0.2858	0.062	4.03e-06	27.7388
	rs10481754	T	C	0.4567	-0.0548	0.0119	4.12e-06	21.3336
	rs4367871	T	C	0.5587	-0.0567	0.0119	1.89e-06	22.6961
	rs55732300	A	G	0.929	0.1175	0.025	2.6e-06	26.8729
	rs741344	A	G	0.7036	-0.06	0.013	3.92e-06	21.4953
	rs1077965	A	G	0.5648	-0.0546	0.0118	3.71e-06	21.6177
	rs150519056	T	C	0.9688	-0.1841	0.0376	9.77e-07	28.0437
CXCL11	rs60141220	A	G	0.1703	-0.0777	0.0165	2.49e-06	22.5917
	rs62291421	C	G	0.9763	0.2674	0.0518	2.44e-07	40.8446
	rs6827617	A	G	0.6041	-0.1724	0.0118	2.42e-48	212.23
	rs59148364	A	G	0.0278	0.1821	0.0378	1.45e-06	26.4306
	rs116470923	T	C	0.0216	-0.1975	0.0427	3.74e-06	24.3317
	rs112884138	T	C	0.0892	-0.0976	0.0209	3.01e-06	22.8284
	rs72747175	A	G	0.9608	0.1535	0.0326	2.49e-06	26.1867
	rs2894233	A	G	0.9724	-0.2236	0.047	1.96e-06	32.0619
	rs72925566	A	G	0.1651	-0.0973	0.0185	1.44e-07	29.6615
	rs7750544	T	C	0.165	-0.0773	0.0164	2.44e-06	22.4985
	rs75612655	T	C	0.0084	0.5352	0.0705	3.16e-14	62.009
	rs111787182	A	C	0.951	-0.1445	0.0314	4.19e-06	25.7801
	rs78632565	T	C	0.9152	0.1082	0.0214	4.28e-07	26.7975
	rs7009937	T	C	0.9321	0.1175	0.025	2.6e-06	25.0097
	rs4748380	T	C	0.1188	0.0901	0.019	2.12e-06	25.0791
	rs10733789	T	C	0.6875	-0.0815	0.0127	1.39e-10	40.8874
	rs7475335	A	C	0.3172	-0.0646	0.0124	1.89e-07	26.6808
	rs111848253	A	G	0.9044	-0.1162	0.025	3.35e-06	26.998
	rs10898158	A	G	0.6028	0.0609	0.0121	4.83e-07	25.4173
	rs12433317	A	G	0.4282	0.0571	0.012	1.95e-06	22.8453
	rs7222922	T	C	0.1205	-0.0882	0.0182	1.26e-06	24.3183
	rs2245786	A	G	0.6525	-0.0599	0.0131	4.82e-06	23.9886
	rs191536201	A	G	0.0117	-0.3323	0.0684	1.18e-06	28.6539
MCP2	rs114288486	T	C	0.0363	0.1449	0.0311	3.17e-06	21.6669
	rs112798338	T	C	0.026	0.1926	0.0411	2.78e-06	26.8869
	rs7574167	A	G	0.2684	0.0637	0.0135	2.38e-06	20.4778
	rs116315732	T	C	0.0212	0.1988	0.0402	7.6e-07	24.2029
	rs1153572	T	C	0.5866	-0.0548	0.0119	4.12e-06	20.8347
	rs9685374	A	G	0.2721	-0.0618	0.0134	3.99e-06	21.6429
	rs34361138	A	G	0.5488	0.0532	0.0113	2.5e-06	20.6751
	rs111850948	A	G	0.1348	-0.0843	0.0181	3.2e-06	23.7171
	rs7855466	T	C	0.1723	0.0861	0.0169	3.49e-07	24.963
	rs192325200	A	G	0.9827	-0.2327	0.0505	4.07e-06	25.5747
	rs6584485	T	C	0.8362	0.0743	0.0161	3.93e-06	21.6341
	rs55780441	T	C	0.9674	0.1783	0.0348	3e-07	29.5999
	rs117883662	C	G	0.9904	-0.4295	0.0907	2.19e-06	31.4563
	rs149156511	A	G	0.0323	0.2066	0.0444	3.27e-06	38.2159
	rs75710908	A	G	0.9665	0.1586	0.0341	3.3e-06	23.9931
	rs6517157	T	C	0.9258	0.1509	0.0251	1.83e-09	44.8271
	rs2834173	T	C	0.5439	-0.4105	0.0109	2.2e-306	1418.32
MCP3	rs6750065	T	C	0.7333	0.0628	0.0134	2.78e-06	22.0686
	rs149993822	T	C	0.1662	0.0984	0.0194	3.93e-07	38.438
	rs11130215	A	G	0.8154	-0.1009	0.0151	2.36e-11	45.2846
	rs148549227	T	C	0.0889	0.1088	0.0228	1.82e-06	23.8257
	rs9815073	A	C	0.3539	0.2861	0.013	2.43e-107	555.514
	rs5014495	T	C	0.0363	0.207	0.0442	2.82e-06	30.6887
	rs10045431	A	C	0.2808	-0.4698	0.0124	4.2e-306	1435.43
	rs2161418	T	C	0.6026	-0.1044	0.0125	6.71e-17	69.7559
	rs3130510	A	G	0.2275	0.1155	0.014	1.58e-16	69.4075
	rs6968201	T	G	0.5425	-0.0622	0.0119	1.72e-07	27.4863
	rs117888068	T	C	0.9787	0.219	0.0472	3.49e-06	23.6047
	rs780679	T	C	0.2389	-0.0695	0.0139	5.73e-07	25.914
	rs11039216	T	C	0.5207	0.0588	0.0116	4e-07	25.4609
	rs539598	T	C	0.2822	-0.0672	0.0129	1.9e-07	26.9959
	rs72993671	A	G	0.0216	-0.204	0.0435	2.74e-06	25.099
	rs1398590	A	G	0.0298	-0.197	0.0363	5.73e-08	33.1163
	rs705705	C	G	0.323	0.0785	0.0133	3.59e-09	34.6947
	rs516978	C	G	0.3473	0.0721	0.0122	3.42e-09	34.7808
	rs1950897	T	C	0.7151	0.0798	0.0128	4.54e-10	38.3279
	rs12588969	C	G	0.6875	-0.1297	0.0127	1.74e-24	104.007
	rs8026767	A	G	0.2595	-0.0743	0.0132	1.81e-08	31.3223
	rs9965402	A	G	0.9081	0.0918	0.0201	4.94e-06	20.7439
	rs73416208	A	G	0.0654	-0.1477	0.0246	1.92e-09	39.3793
MCP4	rs10917637	A	G	0.3447	0.0692	0.0136	3.61e-07	25.5176
	rs9881117	A	G	0.3094	-0.0656	0.0141	3.28e-06	21.7201
	rs10446322	A	G	0.3961	0.064	0.0132	1.24e-06	23.1192
	rs13119159	A	G	0.4958	0.0739	0.0132	2.16e-08	31.0531
	rs183684201	C	G	0.9858	-0.2968	0.0628	2.29e-06	29.1241
	rs149979178	A	G	0.9229	0.1832	0.039	2.63e-06	33.1097
	rs76219628	A	G	0.0397	0.169	0.0357	2.2e-06	24.7535
	rs11251952	A	G	0.0751	-0.1845	0.0397	3.36e-06	53.8897
	rs12146346	T	G	0.3902	0.0734	0.0155	2.19e-06	21.5559
	rs10893042	C	G	0.6744	-0.0702	0.015	2.87e-06	24.6001
	rs141726773	T	C	0.9682	0.2093	0.0446	2.69e-06	30.6777
	rs55924857	T	C	0.8535	-0.0934	0.0183	3.33e-07	25.7767
	rs59235092	A	G	0.0274	0.2122	0.0439	1.34e-06	28.3445
MIP1A	rs56240706	A	T	0.8082	0.0919	0.0193	1.92e-06	23.2569
	rs6845172	C	G	0.8203	0.0778	0.0162	1.57e-06	21.0408
	rs9270551	A	G	0.7077	0.0749	0.0153	9.81e-07	26.3858
	rs117428573	A	C	0.0119	-0.3132	0.0684	4.67e-06	25.0989
	rs151041734	T	C	0.0139	-0.3825	0.0746	2.94e-07	26.2897
	rs10125254	A	C	0.5937	0.0651	0.0138	2.39e-06	22.2538
	rs649129	T	C	0.2166	-0.0726	0.0158	4.33e-06	19.5608
	rs12570881	A	T	0.8028	-0.0867	0.0174	6.27e-07	27.0587
	rs2228059	T	G	0.5146	0.3692	0.0127	8.39e-186	828.784
	rs7898286	T	G	0.3975	-0.1967	0.0135	4.34e-48	214.164
	rs145793996	A	G	0.9801	-0.2278	0.0492	3.66e-06	23.8878
	rs117046642	A	T	0.4367	-0.0849	0.017	5.91e-07	28.2609
	rs4459616	T	C	0.0658	0.14	0.0294	1.92e-06	23.9058
	rs117484888	A	G	0.0158	0.3794	0.0799	2.05e-06	33.3715
	rs2836464	A	G	0.8384	0.0796	0.0169	2.48e-06	20.2755
ARTN	rs13303278	A	C	0.5539	-0.0664	0.0144	4.01e-06	22.4105
	rs3003450	T	G	0.6627	0.0632	0.0137	3.97e-06	21.0369
	rs76672219	A	C	0.9882	-0.3226	0.0682	2.24e-06	27.4661
	rs62277657	A	G	0.1972	0.0833	0.0166	5.22e-07	25.9269
	rs138311590	A	G	0.84	-0.0811	0.0176	4.07e-06	20.8209
	rs9684768	C	G	0.626	0.0692	0.014	7.7e-07	25.4575
	rs17340161	A	G	0.8494	-0.0873	0.0189	3.86e-06	22.1308
	rs9496445	T	C	0.1545	0.0853	0.0181	2.44e-06	22.4091
	rs142970662	A	G	0.0191	0.311	0.0639	1.13e-06	35.7625
	rs4993886	A	T	0.6759	-0.079	0.0162	1.08e-06	22.9461
	rs55885546	A	G	0.0245	-0.2047	0.044	3.28e-06	23.6335
	rs1329733	A	G	0.5323	-0.0674	0.0136	7.2e-07	25.6809
	rs142585779	T	C	0.038	0.2119	0.0435	1.11e-06	33.8061
	rs3001873	T	C	0.1749	-0.0852	0.0185	4.12e-06	21.2098
	rs77502336	C	G	0.318	0.0679	0.0141	1.47e-06	23.5905
	rs118115625	T	C	0.0344	0.1703	0.0362	2.55e-06	22.7327
	rs148226005	A	G	0.9758	0.2112	0.0451	2.83e-06	24.8329
	rs1370215	T	C	0.7417	-0.07	0.0153	4.76e-06	21.3083
	rs6509909	C	G	0.8122	-0.0881	0.0176	5.57e-07	26.8858
	rs9941952	T	C	0.7151	0.0765	0.0167	4.63e-06	28.1384
FGF5	rs2228145	A	C	0.6128	-0.1684	0.0119	1.83e-45	201.071
	rs17486819	T	G	0.9152	0.0975	0.0211	3.82e-06	21.7772
	rs248536	T	G	0.2276	-0.0671	0.0143	2.7e-06	22.6621
	rs116457146	T	C	0.2766	0.064	0.0131	1.03e-06	23.8681
	rs10234370	T	C	0.6371	0.0582	0.0127	4.59e-06	22.422
	rs187416244	T	C	0.0182	-0.2244	0.0469	1.71e-06	26.5447
	rs1346147	A	G	0.7459	-0.0659	0.0135	1.05e-06	23.5681
	rs10977774	A	C	0.9865	-0.3418	0.0701	1.08e-06	38.4252
	rs185969953	T	G	0.0105	-0.3427	0.0682	5.04e-07	31.6366
	rs1642826	A	T	0.118	0.1165	0.0244	1.8e-06	30.8552
FGF19	rs35370544	T	G	0.047	0.1741	0.0364	1.73e-06	22.8244
	rs7742625	C	G	0.6997	0.0691	0.0148	3.03e-06	22.8062
	rs77792454	T	C	0.1064	-0.1166	0.0255	4.82e-06	22.8485
	rs17149396	C	G	0.0307	0.1833	0.04	4.59e-06	23.617
	rs66755903	A	G	0.2321	-0.0752	0.0162	3.45e-06	22.9113
	rs62556318	C	G	0.9172	0.1308	0.0277	2.34e-06	29.5527
	rs78455659	A	G	0.9273	0.1259	0.0273	3.99e-06	24.2937
	rs8042883	T	C	0.5496	-0.0681	0.0135	4.55e-07	26.1033
	rs13336496	A	C	0.8755	0.0936	0.0203	4.01e-06	22.5377
	rs112495884	A	G	0.0112	0.3432	0.0748	4.47e-06	28.3959
	rs10415966	A	C	0.1177	-0.1184	0.0233	3.74e-07	30.0153
	rs1013434	T	C	0.2201	-0.0732	0.0158	3.61e-06	21.7117
FGF21	rs10910814	C	G	0.0407	0.1919	0.0417	4.19e-06	22.9298
	rs2502347	T	C	0.2195	-0.077	0.0167	4.01e-06	23.0903
	rs13418255	A	G	0.7233	0.0701	0.0153	4.61e-06	22.3551
	rs13130198	A	G	0.2374	-0.0773	0.0159	1.16e-06	24.5943
	rs6552795	T	G	0.482	0.0753	0.0157	1.62e-06	23.0033
	rs9270229	T	C	0.1501	0.1212	0.0255	2e-06	23.5123
	rs2766594	A	G	0.5892	0.085	0.0179	2.05e-06	27.8713
	rs11989681	A	G	0.5982	0.0678	0.0136	6.19e-07	25.1209
	rs4876407	T	G	0.9451	-0.1391	0.0299	3.28e-06	23.7123
	rs1490743	T	G	0.0752	-0.1338	0.0278	1.49e-06	25.6591
	rs116963481	A	G	0.9846	0.2805	0.0592	2.16e-06	28.201
	rs12900168	A	G	0.4842	0.0716	0.0152	2.47e-06	26.877
FGF23	rs114829303	T	C	0.0436	0.1661	0.0361	4.2e-06	26.1568
	rs17009223	A	G	0.0881	-0.1169	0.0236	7.29e-07	25.9382
	rs34639000	A	G	0.7289	0.0765	0.0147	1.95e-07	27.2879
	rs141941146	A	G	0.9859	0.3833	0.0825	3.38e-06	42.1547
	rs10988407	A	G	0.2002	0.0777	0.0167	3.28e-06	22.8368
	rs4277106	A	G	0.9858	-0.2747	0.0592	3.48e-06	24.9565
	rs12864018	A	C	0.0477	-0.2292	0.0499	4.37e-06	38.0806
	rs7142197	A	G	0.1442	-0.0924	0.0188	8.88e-07	24.8566
	rs12592185	T	C	0.8068	0.0838	0.0173	1.27e-06	24.8847
	rs7193141	C	G	0.0351	0.2407	0.0521	3.84e-06	36.9361
	rs62069649	A	G	0.0267	0.2206	0.0482	4.72e-06	26.4449
	rs132210	T	C	0.3408	-0.0686	0.0141	1.14e-06	24.0328
GDNF	rs144815207	T	C	0.9879	0.3186	0.0622	3.02e-07	32.5777
	rs13064825	T	C	0.4104	0.056	0.012	3.06e-06	21.7262
	rs1516478	T	C	0.0386	0.1479	0.0322	4.37e-06	23.968
	rs141979722	T	C	0.0146	0.2829	0.0608	3.27e-06	26.9291
	rs6446951	A	G	0.0665	-0.1894	0.0241	3.87e-15	65.8838
	rs972492	A	C	0.1404	-0.0936	0.0184	3.64e-07	26.2988
	rs12188297	A	T	0.2006	-0.0755	0.0147	2.81e-07	26.9931
	rs145125644	A	G	0.9866	0.2687	0.0555	1.29e-06	28.1756
	rs6585420	T	C	0.9598	0.1545	0.0325	2e-06	27.2051
	rs72633250	A	C	0.4025	0.0574	0.0124	3.67e-06	22.6882
	rs8069322	A	G	0.7222	0.0668	0.0131	3.41e-07	26.4105
	rs7216538	A	G	0.0541	-0.1324	0.0279	2.08e-06	24.5695
	rs34519991	T	C	0.5073	0.0555	0.012	3.75e-06	22.0438
	rs72886502	T	G	0.0095	-0.3895	0.076	2.98e-07	35.1869
	rs906401	T	C	0.9034	0.0941	0.02	2.54e-06	22.7957
HGF	rs7570818	A	G	0.8857	-0.0849	0.0183	3.5e-06	21.5242
	rs7656674	A	T	0.5957	0.0626	0.0121	2.3e-07	27.0173
	rs73112514	C	G	0.9689	0.2053	0.0433	2.12e-06	31.5543
	rs1921885	A	C	0.9391	0.1265	0.0263	1.51e-06	26.1967
	rs114152855	T	C	0.0112	-0.299	0.0613	1.07e-06	28.2672
	rs2631367	C	G	0.4529	-0.0605	0.013	3.26e-06	21.4118
	rs34992551	T	C	0.1103	-0.0931	0.0199	2.89e-06	25.1044
	rs143420877	T	C	0.0388	0.1447	0.0303	1.79e-06	23.0359
	rs7820135	T	C	0.8321	-0.0747	0.0155	1.44e-06	22.9995
	rs7013321	A	G	0.4469	-0.0608	0.0121	5.04e-07	26.1551
	rs183319799	T	G	0.0182	0.2185	0.0461	2.14e-06	25.1768
	rs10508556	T	C	0.4627	0.0523	0.0114	4.48e-06	20.0647
	rs144834546	T	C	0.0227	-0.2662	0.0526	4.17e-07	40.7912
	rs60821320	A	C	0.0779	-0.1083	0.0232	3.04e-06	21.6889
	rs73045256	A	G	0.9378	-0.1921	0.0276	3.4e-12	61.7689
	rs1800472	A	G	0.0345	-0.4623	0.0335	2.55e-43	212.813
	rs7247630	T	C	0.0525	0.1378	0.0271	3.68e-07	27.8742
	rs2281119	T	C	0.1204	-0.0873	0.019	4.33e-06	23.092
NTN	rs385076	T	C	0.3734	-0.1857	0.0123	1.68e-51	234.443
	rs12711729	T	C	0.7336	-0.0702	0.0153	4.47e-06	21.8909
	rs139760701	A	T	0.989	-0.3049	0.0604	4.46e-07	27.9842
	rs12648080	A	G	0.8077	0.072	0.0146	8.16e-07	23.7767
	rs17229943	A	C	0.9351	-0.16	0.0267	2.07e-09	45.9495
	rs4140444	A	G	0.0204	0.2157	0.0461	2.88e-06	27.4591
	rs7755771	T	C	0.2688	-0.0861	0.0181	1.97e-06	31.83
	rs12201187	A	T	0.2767	0.0676	0.0138	9.65e-07	24.2679
	rs67424072	T	G	0.8341	-0.082	0.0165	6.71e-07	26.6492
	rs56836641	T	C	0.0477	-0.163	0.0301	6.12e-08	35.6676
	rs12681624	C	G	0.8179	-0.0935	0.0157	2.59e-09	35.6523
	rs112338272	A	C	0.0236	-0.1954	0.0425	4.27e-06	25.9455
	rs11605127	C	G	0.7543	-0.0629	0.0137	4.41e-06	21.6303
	rs55858715	T	G	0.0649	-0.117	0.0254	4.1e-06	21.218
	rs60235102	T	C	0.9237	0.1154	0.0225	2.91e-07	27.6835
	rs5744249	A	C	0.7618	0.2039	0.0135	1.53e-51	225.812
	rs35495214	T	C	0.0465	0.1374	0.0291	2.34e-06	24.7056
	rs148504635	A	C	0.9857	0.2532	0.0525	1.42e-06	26.6793
	rs113552426	C	G	0.9792	-0.278	0.0581	1.71e-06	35.519
	rs77994606	A	G	0.9814	-0.2314	0.0472	9.46e-07	28.873
	rs2108621	T	C	0.3565	0.0581	0.0126	4.01e-06	22.1726
	rs1403742	A	T	0.371	-0.0567	0.0124	4.82e-06	21.4796
NT3	rs7512350	A	G	0.1213	0.0921	0.0201	4.6e-06	21.3195
	rs79907224	T	C	0.1554	0.5356	0.0162	1.06e-239	1093.08
	rs2141781	A	G	0.3011	-0.4802	0.0121	2e-307	1574.97
	rs2463509	T	C	0.9633	-0.3459	0.0378	5.65e-20	83.737
	rs7642750	A	C	0.8764	0.0935	0.02	2.94e-06	22.3647
	rs35021151	A	G	0.0317	-0.1646	0.0342	1.49e-06	24.5456
	rs62257659	A	G	0.9745	-0.2015	0.042	1.61e-06	29.7738
	rs78199195	A	G	0.8928	-0.0956	0.0196	1.07e-06	25.0483
	rs78035061	A	C	0.0787	0.1039	0.0222	2.87e-06	22.4099
	rs117145942	A	G	0.0131	-0.3006	0.0649	3.63e-06	30.8241
	rs80317525	A	G	0.0468	0.1408	0.0299	2.49e-06	26.0962
	rs73176827	T	C	0.0762	-0.1045	0.022	2.03e-06	22.6828
	rs117195704	A	G	0.0389	-0.1505	0.0313	1.52e-06	24.9863
	rs1760941	A	C	0.7591	0.0657	0.0142	3.71e-06	22.5999
	rs117599131	A	C	0.0536	-0.1483	0.0317	2.89e-06	29.5835
	rs78357146	A	G	0.9715	-0.3382	0.0378	3.65e-19	93.9618
	rs34174304	A	G	0.8157	0.073	0.0149	9.62e-07	23.6279
	rs79097546	T	C	0.9865	-0.2754	0.056	8.75e-07	28.8538
	rs116935210	A	G	0.9848	0.2387	0.0512	3.13e-06	25.171
OPG	rs12047801	T	C	0.174	0.0783	0.0171	4.67e-06	20.802
	rs115494443	A	G	0.0186	0.2658	0.0565	2.55e-06	28.0602
	rs115602471	T	C	0.0311	0.2215	0.0469	2.33e-06	33.6232
	rs11759846	A	G	0.0799	-0.3263	0.0266	1.36e-34	187.441
	rs9272305	A	C	0.0316	-0.2444	0.0462	1.22e-07	27.9846
	rs13195317	T	C	0.0358	-0.3251	0.0554	4.4e-09	83.049
	rs10233998	T	G	0.0604	0.131	0.0286	4.64e-06	22.9962
	rs16886503	A	T	0.9824	0.2438	0.0524	3.28e-06	24.2708
	rs523604	A	G	0.5264	0.0754	0.0142	1.1e-07	29.2458
	rs7138689	T	G	0.8877	0.0961	0.0208	3.83e-06	21.3462
	rs4767214	T	C	0.5326	0.062	0.013	1.85e-06	22.569
	rs117537822	T	C	0.9755	0.2176	0.0439	7.17e-07	26.7357
	rs61098036	A	G	0.8232	-0.0856	0.0187	4.7e-06	21.1371
	rs11878153	A	G	0.9015	0.1116	0.0221	4.42e-07	26.1247
OSM	rs79419497	A	G	0.9733	0.2016	0.0424	1.99e-06	24.9512
	rs142641125	T	C	0.0287	0.2095	0.0419	5.73e-07	28.9135
	rs77853517	T	C	0.8961	-0.1048	0.0217	1.37e-06	24.1515
	rs7638939	A	T	0.8293	0.0854	0.0174	9.2e-07	24.3475
	rs75739108	T	C	0.039	0.1737	0.038	4.85e-06	25.7025
	rs79925007	T	G	0.9036	0.1176	0.0255	3.99e-06	27.3855
	rs6535212	T	G	0.6861	-0.0646	0.0139	3.36e-06	21.2165
	rs4703508	T	C	0.9334	-0.1216	0.026	2.91e-06	21.7091
	rs11141276	T	C	0.0611	0.1434	0.0306	2.78e-06	21.9612
	rs74852566	T	G	0.0244	-0.1999	0.0431	3.52e-06	22.4671
	rs10996419	T	C	0.9188	-0.1222	0.0259	2.38e-06	26.311
	rs77832761	A	G	0.0318	0.1922	0.0414	3.44e-06	26.8642
	rs144129701	C	G	0.9727	-0.2699	0.0576	2.79e-06	44.0388
	rs36006983	T	C	0.7384	-0.0728	0.0153	1.95e-06	23.2641
	rs28515912	A	C	0.6969	-0.0723	0.0149	1.22e-06	23.7279
SCF	rs78397068	T	C	0.9155	0.1202	0.0233	2.49e-07	32.0064
	rs71644719	A	G	0.0354	-0.1584	0.0345	4.4e-06	25.275
	rs557933	A	C	0.4647	-0.0553	0.0118	2.78e-06	21.7667
	rs11126305	A	G	0.4624	-0.0567	0.0116	1.02e-06	23.559
	rs7664024	T	C	0.185	-0.0718	0.0153	2.69e-06	22.2431
	rs34813411	T	C	0.0373	-0.1619	0.0339	1.79e-06	27.7525
	rs9264796	A	G	0.0716	0.1407	0.0303	3.42e-06	32.7267
	rs705379	A	G	0.4598	0.0789	0.012	4.87e-11	44.3163
	rs2133027	A	G	0.007	0.4722	0.1032	4.75e-06	25.7708
	rs2980888	T	C	0.2937	-0.0683	0.0126	5.94e-08	28.5691
	rs785900	T	C	0.4446	0.0575	0.0118	1.1e-06	23.3648
	rs2740488	A	C	0.7485	0.1156	0.0133	3.57e-18	74.485
	rs138854302	T	C	0.0915	-0.1391	0.0205	1.16e-11	47.55
	rs12378537	T	C	0.1215	0.105	0.0219	1.63e-06	26.7406
	rs11199541	T	C	0.0334	0.1548	0.0339	4.96e-06	22.8328
	rs72847212	T	C	0.7926	-0.0721	0.015	1.53e-06	23.3809
	rs10832027	A	G	0.6474	-0.0568	0.012	2.21e-06	21.7312
	rs174535	T	C	0.6459	-0.0735	0.0121	1.24e-09	36.4998
	rs10894669	A	C	0.3129	-0.0606	0.0129	2.63e-06	23.3012
	rs11608458	T	C	0.6366	-0.0707	0.0122	6.83e-09	33.1159
	rs71431776	A	C	0.1062	-0.0938	0.0192	1.03e-06	24.6149
	rs45617141	T	G	0.9812	0.2803	0.0512	4.38e-08	37.5969
	rs2161465	A	T	0.2479	-0.0715	0.0152	2.55e-06	22.8507
	rs12149545	A	G	0.3094	0.1146	0.0123	1.2e-20	83.1593
	rs16942887	A	G	0.1303	0.1658	0.0171	3.14e-22	92.3736
	rs151246947	A	G	0.0274	0.2116	0.0453	3e-06	31.6287
	rs11877350	A	G	0.4265	0.0538	0.0117	4.26e-06	20.8808
	rs798893	C	G	0.2138	0.095	0.0141	1.61e-11	44.8058
	rs146276488	A	G	0.0144	0.2422	0.0516	2.68e-06	24.5612
	rs6073958	T	C	0.8039	-0.2858	0.0144	1.16e-87	389.322
	rs2024570	T	C	0.0394	-0.1985	0.0341	5.85e-09	42.7364
VEGFA	rs2050256	A	G	0.8126	-0.0734	0.0152	1.37e-06	24.2209
	rs61818787	T	C	0.8114	-0.0759	0.0148	2.92e-07	26.0171
	rs16883415	T	C	0.9797	-0.22	0.0457	1.48e-06	28.4353
	rs114694170	T	C	0.9462	-0.1625	0.0267	1.16e-09	39.6968
	rs11953790	T	C	0.028	-0.1842	0.0374	8.43e-07	27.2509
	rs62401205	A	C	0.0429	-0.2112	0.0333	2.26e-10	40.2253
	rs4513773	A	G	0.5296	0.4258	0.0113	1e-307	1419.89
	rs9472184	A	G	0.5217	-0.0602	0.0124	1.2e-06	23.5695
	rs7808444	A	C	0.6119	-0.0628	0.0137	4.56e-06	26.8251
	rs1208181	T	C	0.8309	-0.079	0.0166	1.95e-06	22.581
	rs4875579	C	G	0.8345	-0.0741	0.0158	2.73e-06	21.7122
	rs117976551	C	G	0.9739	-0.2163	0.0449	1.45e-06	32.9178
	rs11789392	T	C	0.5728	0.1383	0.0131	4.7e-26	111.456
	rs145703410	T	C	0.0153	-0.2475	0.0539	4.39e-06	26.4321
	rs10822155	A	C	0.4155	0.0838	0.0117	7.93e-13	50.4561
	rs12784822	A	G	0.0091	-0.3266	0.0715	4.93e-06	27.5501
	rs10840177	C	G	0.7087	-0.0683	0.0142	1.51e-06	25.5293
	rs6582666	C	G	0.9341	-0.1288	0.0265	1.17e-06	24.1271
	rs145846107	T	C	0.0162	0.2736	0.0582	2.59e-06	32.0977
	rs138648222	C	G	0.0248	0.1981	0.0397	6.04e-07	28.0271
	rs144037665	A	C	0.9871	-0.2779	0.0603	4.05e-06	23.583
	rs1203834	T	C	0.069	0.1174	0.0253	3.48e-06	23.469
	rs62640435	T	C	0.296	-0.0671	0.0127	1.27e-07	26.865
LIF	rs67101138	T	G	0.9482	0.1461	0.0307	1.95e-06	24.7755
	rs6442763	A	C	0.4253	0.0648	0.014	3.68e-06	23.3312
	rs61863416	A	G	0.9427	0.136	0.0283	1.54e-06	23.5697
	rs140562194	T	C	0.0122	0.4666	0.0897	1.97e-07	39.0043
	rs74903999	T	C	0.9882	0.3485	0.0708	8.55e-07	29.9843
	rs146527076	C	G	0.9683	0.1935	0.0384	4.68e-07	27.1374
	rs4810686	T	C	0.5585	0.0671	0.0137	9.69e-07	25.2397
	rs62230781	A	G	0.0412	0.2184	0.0403	5.98e-08	42.907
LIFR	rs4655953	A	G	0.3683	0.0565	0.0121	3.02e-06	21.8974
	rs12123181	A	G	0.2042	-0.0996	0.0151	4.22e-11	46.2343
	rs202092984	A	G	0.0498	0.1563	0.0341	4.57e-06	21.0092
	rs138203589	T	G	0.0455	0.1937	0.0418	3.59e-06	48.1546
	rs3769274	A	G	0.8403	0.0771	0.0162	1.94e-06	23.5542
	rs188535859	T	C	0.0174	-0.2351	0.0486	1.32e-06	27.9094
	rs398518	A	G	0.9146	-0.1293	0.0218	3.01e-09	37.4288
	rs72701782	A	G	0.0999	0.0981	0.0211	3.33e-06	24.7817
	rs10067443	T	C	0.8011	-0.0753	0.0149	4.33e-07	25.875
	rs385697	T	C	0.6126	0.0555	0.0119	3.1e-06	21.5597
	rs17654493	T	C	0.014	0.2951	0.0626	2.43e-06	29.6696
	rs28377109	A	C	0.1118	0.1586	0.02	2.19e-15	62.8849
	rs67037615	T	C	0.8893	-0.1528	0.0196	6.39e-15	66.0127
	rs150408090	A	G	0.9898	0.3666	0.0761	1.45e-06	33.4993
	rs389239	A	G	0.6162	-0.0574	0.0125	4.39e-06	22.3106
	rs148332061	C	G	0.1005	0.1112	0.0239	3.28e-06	29.6441
	rs66624860	T	C	0.2791	0.0681	0.0143	1.91e-06	23.9265
	rs79438518	A	T	0.0122	-0.2845	0.0618	4.15e-06	26.988
	rs76932862	T	C	0.1028	0.1401	0.0291	1.48e-06	45.0958
ADA	rs115657851	A	G	0.0462	0.139	0.0293	2.1e-06	25.0958
	rs75492374	A	G	0.9905	0.3552	0.077	3.97e-06	26.5066
	rs111478357	T	C	0.0243	0.2044	0.044	3.39e-06	27.392
	rs10024178	T	C	0.905	-0.0925	0.0199	3.35e-06	21.6798
	rs189104742	A	T	0.9857	0.2754	0.0584	2.41e-06	31.556
	rs62319741	T	C	0.9456	0.1281	0.0258	6.87e-07	24.9115
	rs1608554	A	G	0.656	0.0598	0.0122	9.5e-07	23.8138
	rs2527856	T	C	0.5989	0.0562	0.0122	4.09e-06	21.711
	rs4749761	A	T	0.0104	0.5548	0.1204	4.07e-06	43.7402
	rs2620728	C	G	0.5267	-0.0551	0.0119	3.65e-06	21.6572
	rs117645472	A	T	0.0125	0.3494	0.0754	3.59e-06	33.5338
	rs76418401	A	C	0.9299	-0.907	0.0214	1.61e-305	1796.33
	rs2007720	A	G	0.7345	-0.1698	0.0136	8.98e-36	155.883
	rs73617409	A	G	0.2474	-0.1313	0.0164	1.18e-15	64.0976
	rs7292320	A	G	0.2529	-0.0599	0.0131	4.82e-06	19.9947
AXIN1	rs2712427	A	G	0.4935	0.0626	0.0134	2.99e-06	22.2651
	rs117097664	A	C	0.0197	0.2444	0.0522	2.84e-06	26.2294
	rs2691530	T	C	0.5969	-0.067	0.0133	4.71e-07	25.5261
	rs2470622	A	G	0.9127	-0.1229	0.0242	3.8e-07	27.3685
	rs7171268	T	C	0.9514	0.1554	0.0329	2.32e-06	25.3881
	rs148317708	A	G	0.0295	-0.212	0.042	4.47e-07	28.1671
	rs428324	T	C	0.6047	0.0692	0.0148	2.93e-06	23.5861
CASP8	rs34154371	T	C	0.9714	-0.2016	0.0422	1.78e-06	29.9445
	rs12073499	A	C	0.8466	-0.0812	0.0167	1.16e-06	24.5196
	rs56328050	C	G	0.8696	-0.1987	0.0173	1.56e-30	133.185
	rs11695193	A	T	0.1582	-0.0806	0.0162	6.51e-07	25.5502
	rs11709039	T	C	0.856	0.0781	0.0168	3.34e-06	22.1998
	rs148608719	A	G	0.0145	0.3474	0.0683	3.65e-07	44.1049
	rs187405204	T	C	0.9851	0.4195	0.0912	4.23e-06	32.4816
	rs111764025	C	G	0.9304	0.1095	0.0238	4.21e-06	22.9079
	rs78449258	A	G	0.9804	-0.2001	0.0428	2.94e-06	22.72
	rs73306603	T	C	0.978	0.2044	0.0412	7.01e-07	26.5462
	rs140844269	C	G	0.0099	-0.3615	0.0776	3.19e-06	31.6641
	rs1032417	C	G	0.1545	-0.0858	0.0165	1.99e-07	27.5446
CD244	rs10903115	A	G	0.4429	-0.0559	0.0122	4.61e-06	22.0604
	rs3828139	T	C	0.4677	0.0744	0.0119	4.05e-10	39.4774
	rs147033439	A	G	0.0249	0.2053	0.0411	5.88e-07	30.2078
	rs11265488	A	G	0.4675	-0.0624	0.0118	1.24e-07	27.7475
	rs11265493	A	G	0.4066	0.2122	0.0119	3.99e-71	317.29
	rs4672486	A	G	0.4329	0.0661	0.0117	1.61e-08	31.6418
	rs1434219	T	C	0.4388	-0.0589	0.0123	1.68e-06	24.4494
	rs56272634	T	C	0.6994	0.0704	0.0126	2.31e-08	30.7546
	rs1574847	C	G	0.2366	-0.0637	0.0139	4.59e-06	20.9697
	rs114758826	A	G	0.0393	-0.1804	0.0337	8.65e-08	36.2775
	rs78142752	T	C	0.0184	0.2288	0.0497	4.15e-06	27.9112
	rs6928352	A	G	0.0794	-0.1074	0.0215	5.87e-07	24.8792
	rs2554697	A	G	0.6347	0.0627	0.0134	2.88e-06	21.514
	rs34826779	T	G	0.248	0.063	0.0138	4.99e-06	21.1789
	rs10992054	T	C	0.9873	-0.3705	0.0763	1.2e-06	42.4945
	rs11020961	A	G	0.8167	0.0768	0.0161	1.84e-06	25.2712
	rs11220506	A	G	0.1876	-0.0702	0.0147	1.79e-06	22.1551
	rs72837690	T	C	0.6405	-0.0776	0.0125	5.37e-10	39.7244
	rs139924614	A	G	0.9666	0.1618	0.0348	3.33e-06	24.9294
CD5	rs61768480	A	G	0.2776	0.0695	0.0147	2.27e-06	26.5304
	rs61747728	T	C	0.0399	0.1841	0.0313	4.06e-09	37.1909
	rs138861398	A	C	0.2321	-0.0803	0.0151	1.05e-07	27.5647
	rs74874989	A	G	0.1033	0.141	0.0292	1.37e-06	34.7345
	rs4073745	A	G	0.7003	-0.0683	0.0131	1.85e-07	28.0268
	rs367364	T	C	0.1538	-0.0828	0.016	2.28e-07	26.7806
	rs3104373	T	C	0.1469	0.0973	0.0165	3.7e-09	35.0429
	rs2237450	T	C	0.6389	0.0623	0.0124	5.06e-07	25.6286
	rs17345759	A	C	0.9301	-0.1134	0.0245	3.68e-06	23.926
	rs17769062	T	C	0.9589	0.1638	0.0334	9.38e-07	30.2742
	rs192582121	A	T	0.9916	-0.4169	0.0806	2.31e-07	33.208
	rs117276991	A	G	0.0751	-0.1261	0.0256	8.4e-07	31.6254
	rs12416520	A	G	0.7492	-0.0629	0.0132	1.89e-06	21.8991
	rs60562286	A	T	0.0327	-0.1681	0.0352	1.79e-06	26.368
	rs4910962	A	C	0.9341	0.1465	0.0312	2.66e-06	31.1506
	rs4939490	C	G	0.6328	0.1083	0.012	1.8e-19	80.746
	rs674379	C	G	0.6395	0.1193	0.0126	2.85e-21	84.7704
	rs1259355	A	G	0.4361	0.0569	0.0119	1.74e-06	22.7832
	rs117516652	A	G	0.9826	0.2374	0.0476	6.12e-07	27.5073
	rs11622090	T	C	0.3206	-0.0588	0.0128	4.35e-06	19.9627
	rs7242462	A	G	0.8853	-0.1199	0.0187	1.44e-10	41.8285
	rs4893	A	G	0.9627	0.1471	0.0313	2.61e-06	22.9309
CD6	rs143374617	T	C	0.0397	0.1766	0.0329	7.97e-08	35.1136
	rs841332	A	G	0.8286	-0.0721	0.0154	2.84e-06	21.7748
	rs12074680	A	G	0.0301	-0.1855	0.0392	2.22e-06	24.9676
	rs35086654	T	C	0.017	-0.2416	0.0517	2.97e-06	26.9706
	rs72969761	A	T	0.97	-0.1796	0.0376	1.78e-06	27.6634
	rs74886615	A	T	0.6149	0.0688	0.0129	9.64e-08	27.8645
	rs9691968	A	C	0.2505	0.0646	0.0134	1.43e-06	23.1231
	rs1483572	A	C	0.3374	0.0602	0.0124	1.2e-06	23.5695
	rs60988380	T	C	0.1058	0.0955	0.0193	7.49e-07	25.4682
	rs76519292	T	C	0.9462	-0.1514	0.0299	4.12e-07	25.6395
	rs10750951	A	G	0.5414	-0.1849	0.0116	3.36e-57	254.073
	rs481231	T	C	0.5964	0.4388	0.0116	4e-307	1430.93
	rs148374672	C	G	0.0244	-0.3126	0.0487	1.37e-10	41.2022
	rs8051133	A	G	0.0691	-0.1079	0.0236	4.83e-06	22.0912
	rs35634144	C	G	0.9711	0.1752	0.0376	3.17e-06	24.5678
CDCP1	rs61782461	T	C	0.9829	-0.2176	0.0471	3.84e-06	22.7717
	rs2990246	C	G	0.4028	-0.0566	0.012	2.4e-06	22.0491
	rs59872649	A	G	0.0652	-0.1093	0.0232	2.46e-06	21.4848
	rs34027772	T	C	0.2607	0.0757	0.0143	1.2e-07	27.4537
	rs7618923	T	C	0.1811	-0.1738	0.0151	1.18e-30	129.133
	rs2276862	C	G	0.8212	0.303	0.0146	1.14e-95	408.08
	rs35478654	T	C	0.0367	-0.148	0.0312	2.1e-06	22.8376
	rs10044847	C	G	0.8283	-0.0781	0.0156	5.55e-07	25.5778
	rs6452820	A	G	0.8367	-0.0738	0.0159	3.46e-06	21.291
	rs9272226	T	C	0.6505	-0.0933	0.0118	2.64e-15	58.5386
	rs118116993	A	T	0.0969	0.0957	0.0197	1.19e-06	22.933
	rs184033839	A	C	0.0133	-0.2509	0.0514	1.05e-06	23.8273
	rs6991332	T	C	0.6455	-0.0579	0.0119	1.14e-06	21.9491
	rs10964983	C	G	0.5862	-0.0616	0.0114	6.53e-08	27.1516
	rs672806	A	G	0.4097	0.0816	0.0116	2e-12	46.153
	rs12290068	A	G	0.3187	0.1221	0.0122	1.4e-23	95.9463
	rs17078000	A	G	0.7179	0.0609	0.0128	1.96e-06	21.4899
	rs28535751	T	C	0.6294	-0.0541	0.0118	4.55e-06	20.1411
	rs12928188	A	T	0.2312	-0.0658	0.0134	9.09e-07	22.6805
	rs74811341	T	C	0.0513	-0.1323	0.0277	1.79e-06	25.1419
	rs7506429	A	C	0.7965	0.0737	0.0144	3.09e-07	25.1959
	rs146583535	A	G	0.0265	0.4557	0.0968	2.51e-06	90.6512
	rs191929998	A	G	0.9581	-0.1938	0.0409	2.15e-06	29.7685
CST5	rs1536565	A	G	0.9481	-0.1244	0.0264	2.45e-06	22.4722
	rs930735	A	G	0.547	0.0579	0.0114	3.8e-07	24.5164
	rs13397003	T	G	0.7748	0.0701	0.0141	6.64e-07	25.303
	rs72980022	A	G	0.2813	0.0607	0.0126	1.45e-06	21.9609
	rs13127297	A	G	0.4095	0.0545	0.0117	3.19e-06	21.1868
	rs150547	A	C	0.4071	0.0548	0.0119	4.12e-06	20.7403
	rs139918398	T	C	0.0111	0.3373	0.0676	6.05e-07	33.6905
	rs79359257	T	C	0.8152	0.073	0.0156	2.88e-06	22.9747
	rs9327707	T	C	0.3955	0.059	0.0118	5.73e-07	24.5219
	rs3889401	A	G	0.8624	0.0885	0.0191	3.6e-06	21.8952
	rs62436191	A	G	0.0762	0.1194	0.0234	3.35e-07	28.7313
	rs9455923	A	G	0.4261	0.0537	0.0115	3.02e-06	20.8066
	rs17154027	A	G	0.6302	-0.0558	0.0121	4e-06	20.7628
	rs4507745	T	C	0.6482	0.057	0.0122	2.98e-06	20.5739
	rs962720	T	C	0.5837	0.0558	0.0119	2.74e-06	21.6487
	rs140505821	A	G	0.0089	0.3276	0.0691	2.13e-06	25.3789
	rs4756151	A	C	0.1273	-0.094	0.0172	4.63e-08	28.9837
	rs12294339	T	C	0.3671	0.0702	0.0118	2.7e-09	33.7944
	rs11054069	T	C	0.7421	0.1674	0.013	6.07e-38	159.627
	rs141192864	T	C	0.0812	0.1016	0.0213	1.84e-06	22.7169
	rs4766797	A	G	0.4935	-0.0574	0.0117	9.3e-07	23.5693
	rs67020211	T	G	0.4609	0.079	0.0115	6.44e-12	45.8322
	rs60586299	T	C	0.3077	-0.0654	0.0134	1.06e-06	26.0801
	rs470841	T	C	0.6369	0.0568	0.0119	1.81e-06	22.0188
	rs6036484	A	G	0.3461	-0.1248	0.0127	8.63e-23	96.5654
	rs4813509	T	C	0.5494	-0.5294	0.0108	2.8e-306	2402.82
	rs112961631	T	C	0.0233	0.5656	0.0476	1.46e-32	179.461
	rs74328504	A	T	0.0248	0.3796	0.0424	3.46e-19	80.1532
	rs117068418	T	C	0.961	0.1632	0.0311	1.54e-07	27.5372
	rs697699	A	C	0.0675	0.1098	0.0237	3.61e-06	21.7149
	rs7275493	T	C	0.6243	-0.0572	0.0119	1.53e-06	22.6349
	rs77121303	A	G	0.983	-0.2516	0.0532	2.25e-06	28.3702
DNER	rs116790447	T	C	0.0521	0.1729	0.0371	3.16e-06	27.9887
	rs199770642	A	T	0.4768	0.0762	0.0162	2.55e-06	23.0717
	rs36183478	T	C	0.4915	0.0815	0.0172	2.15e-06	28.5986
	rs2341294	A	G	0.0716	-0.1318	0.028	2.51e-06	22.9119
	rs145295031	A	T	0.014	0.3063	0.0647	2.2e-06	29.306
	rs167018	A	G	0.4443	0.0657	0.0136	1.36e-06	24.2096
	rs11256610	A	G	0.0145	0.3005	0.0641	2.76e-06	28.0683
	rs7401175	A	T	0.2392	0.0892	0.0195	4.78e-06	23.0635
	rs117613902	A	G	0.9862	-0.3	0.0657	4.97e-06	26.6398
	rs60306270	A	G	0.1398	-0.0886	0.0191	3.51e-06	22.2809
	rs143986178	A	G	0.0144	0.2969	0.0644	4.02e-06	27.2114
	rs73169406	A	G	0.1327	0.111	0.0207	8.22e-08	32.2382
EIF4EBP1	rs356283	T	G	0.6475	0.0588	0.0123	1.75e-06	23.2816
	rs10926313	A	G	0.8334	-0.0884	0.0175	4.39e-07	31.0683
	rs76686678	T	G	0.015	0.2607	0.0521	5.62e-07	29.6385
	rs5030072	T	C	0.5711	0.0594	0.0119	5.99e-07	25.4773
	rs3733402	A	G	0.5102	-0.1305	0.0116	2.32e-29	126.486
	rs2731672	T	C	0.2679	0.0926	0.0152	1.11e-09	39.7595
	rs6963617	T	C	0.2938	0.0754	0.0142	1.1e-07	33.7823
	rs10792025	T	C	0.3383	-0.0593	0.0124	1.73e-06	23.2189
	rs181095999	T	C	0.0227	-0.2226	0.0474	2.65e-06	32.4646
	rs2856226	T	C	0.8975	-0.0995	0.0214	3.33e-06	22.6317
Fractalkine	rs114359340	A	G	0.9747	-0.1881	0.0405	3.41e-06	23.8593
	rs77915710	A	G	0.0402	-0.1436	0.0304	2.32e-06	23.4928
	rs111472651	C	G	0.9355	-0.1191	0.0248	1.57e-06	25.2514
	rs11682107	A	G	0.5568	-0.0675	0.0126	8.45e-08	27.9696
	rs72985859	T	C	0.0806	0.1351	0.0292	3.72e-06	21.4065
	rs1976172	C	G	0.3525	-0.0569	0.012	2.12e-06	21.8021
	rs3732378	A	G	0.1671	0.0941	0.0154	9.94e-10	36.4157
	rs35026817	T	G	0.3327	0.0633	0.0122	2.12e-07	26.2678
	rs980364	A	G	0.9343	0.1479	0.0301	8.94e-07	26.6576
	rs12331618	A	G	0.4914	-0.0582	0.0114	3.3e-07	24.9769
	rs13167439	T	C	0.89	-0.0903	0.0193	2.89e-06	22.8563
	rs2442752	T	C	0.6177	-0.0589	0.0117	4.8e-07	24.1925
	rs6937696	T	C	0.651	-0.0811	0.012	1.4e-11	44.1851
	rs2736723	A	T	0.4243	0.0597	0.012	6.52e-07	24.9303
	rs56397903	A	G	0.9744	0.1968	0.0424	3.46e-06	28.5381
	rs712137	A	C	0.6601	0.0563	0.012	2.71e-06	20.9882
	rs10778675	A	C	0.1687	0.0792	0.0158	5.37e-07	25.1908
	rs117698194	A	G	0.0224	-0.1996	0.0432	3.83e-06	24.2208
	rs8052631	A	G	0.9463	-0.1511	0.027	2.19e-08	33.2426
	rs671623	C	G	0.424	0.2041	0.0118	4.99e-67	296.863
	rs55896747	T	C	0.9372	0.1129	0.0244	3.71e-06	22.1372
	rs73137770	C	G	0.9812	0.2442	0.0529	3.91e-06	30.4412
MMP1	rs33998516	A	C	0.7781	-0.0802	0.0164	1.01e-06	25.2302
	rs75788494	T	C	0.021	-0.2432	0.0525	3.61e-06	25.7735
	rs115193412	T	C	0.0418	0.1688	0.0349	1.32e-06	26.94
	rs17448036	A	G	0.5609	-0.0585	0.0128	4.87e-06	19.8932
	rs41270871	A	T	0.221	0.0923	0.0189	1.04e-06	25.7129
	rs28852438	A	G	0.2897	-0.068	0.0148	4.34e-06	21.6097
	rs1462017	C	G	0.1776	-0.0893	0.017	1.5e-07	27.4867
	rs77529534	T	C	0.9323	-0.1279	0.0272	2.57e-06	24.3613
	rs79982350	C	G	0.0555	-0.1467	0.0295	6.6e-07	25.63
	rs4877075	A	G	0.1411	0.0908	0.0192	2.25e-06	22.6946
	rs34557923	T	G	0.9819	0.2446	0.0517	2.23e-06	23.2529
	rs77595989	T	G	0.9648	0.1696	0.0371	4.84e-06	23.0305
	rs12599620	T	C	0.7391	-0.0726	0.0153	2.08e-06	23.0859
	rs2429911	T	C	0.0251	0.2309	0.0486	2.02e-06	29.5405
	rs2693361	T	G	0.517	0.0884	0.0185	1.77e-06	31.1133
MMP10	rs114882743	A	T	0.9804	-0.3259	0.0548	2.73e-09	46.4903
	rs12092228	T	G	0.0512	0.1508	0.0327	4e-06	21.8995
	rs77654242	T	G	0.9707	-0.2174	0.0469	3.56e-06	27.7441
	rs149756404	A	C	0.9809	-0.2749	0.0524	1.55e-07	32.0884
	rs1072074	A	G	0.5847	-0.0649	0.0141	4.17e-06	24.1524
	rs11931996	T	C	0.9068	-0.1219	0.0262	3.28e-06	28.5618
	rs59356989	A	G	0.8432	-0.0882	0.0177	6.26e-07	24.2984
	rs72815428	T	C	0.0423	-0.1673	0.0366	4.85e-06	26.7587
	rs2814092	C	G	0.6437	0.0624	0.0135	3.8e-06	21.0954
	rs1920106	T	C	0.3948	0.0633	0.0132	1.62e-06	22.6183
	rs10870773	A	G	0.8025	-0.0816	0.0171	1.82e-06	23.9921
	rs12863903	T	C	0.1597	-0.0857	0.018	1.93e-06	22.4035
	rs8015296	C	G	0.0991	-0.1162	0.0253	4.37e-06	22.8605
	rs12895022	T	C	0.0906	0.1091	0.0236	3.78e-06	23.1348
	rs39779	C	G	0.1032	0.1077	0.0227	2.09e-06	24.4061
	rs12445031	C	G	0.1382	-0.09	0.0195	3.92e-06	21.9163
	rs17700884	T	G	0.3783	-0.105	0.0136	1.16e-14	61.3721
S100A12	rs13001788	T	C	0.9745	0.2769	0.0557	6.65e-07	31.5236
	rs115890206	A	G	0.9786	0.232	0.0502	3.81e-06	23.5007
	rs17549820	T	C	0.5622	0.0631	0.0129	1e-06	23.1518
	rs116007066	A	G	0.025	-0.2101	0.0441	1.9e-06	22.1975
	rs9321271	A	C	0.9549	-0.157	0.0325	1.36e-06	25.0566
	rs1472270	C	G	0.346	0.0704	0.0144	1.01e-06	25.4973
	rs34246740	T	C	0.2619	-0.0721	0.0156	3.8e-06	22.841
	rs141460846	T	C	0.9783	-0.2471	0.0535	3.86e-06	29.3758
	rs56353341	T	C	0.7599	-0.0984	0.021	2.79e-06	28.1567
	rs2157876	T	G	0.0879	-0.1133	0.0239	2.13e-06	23.392
	rs11630708	T	C	0.9766	-0.2102	0.0443	2.09e-06	23.8491
	rs9921181	A	G	0.4465	-0.0606	0.0128	2.2e-06	21.4287
	rs117538197	T	C	0.0695	0.1213	0.0261	3.36e-06	22.4456
SIRT2	rs60459634	A	G	0.0886	-0.1063	0.0229	3.45e-06	26.1182
	rs7718478	A	T	0.7496	0.0639	0.0138	3.65e-06	21.9317
	rs72883370	A	G	0.989	-0.3428	0.0737	3.3e-06	32.6446
	rs147383134	T	C	0.9858	0.2573	0.0551	3.02e-06	25.6236
	rs11115639	A	C	0.8864	-0.0841	0.0184	4.86e-06	21.0084
	rs77381020	T	C	0.8546	0.0862	0.0184	2.8e-06	26.4293
	rs144373891	T	C	0.0161	-0.5739	0.0515	7.69e-29	155.366
SLAM	rs12058421	A	C	0.1616	-0.1256	0.0159	2.8e-15	63.2318
	rs60094514	T	C	0.8506	0.2209	0.0162	2.45e-42	184.978
	rs13014154	A	G	0.3695	-0.0612	0.0123	6.5e-07	24.9695
	rs192245879	A	G	0.989	0.3328	0.0655	3.76e-07	33.3287
	rs1972434	A	C	0.45	0.065	0.0132	8.47e-07	24.2482
	rs10212190	A	T	0.6151	0.0727	0.0121	1.88e-09	35.8344
	rs3806818	A	G	0.1909	0.0707	0.0153	3.82e-06	21.4205
	rs13147502	A	G	0.5964	-0.0609	0.0127	1.62e-06	22.9683
	rs1057964	T	C	0.7184	-0.1122	0.0142	2.76e-15	62.4323
	rs114466578	A	G	0.796	0.1017	0.0168	1.42e-09	42.9081
	rs7745783	T	C	0.4969	-0.0589	0.0119	7.44e-07	24.8192
	rs2623960	T	C	0.2204	0.0688	0.0143	1.5e-06	23.2727
	rs10499604	T	C	0.3266	0.058	0.0125	3.48e-06	21.8254
	rs79348253	A	G	0.0447	-0.1585	0.0295	7.75e-08	31.6437
	rs17720330	C	G	0.0213	-0.1982	0.043	4.04e-06	24.1565
	rs2790462	T	C	0.2977	-0.0747	0.0126	3.06e-09	34.4524
	rs138657007	A	G	0.0181	-0.2863	0.0577	6.98e-07	37.367
	rs2393716	C	G	0.5241	0.0583	0.0124	2.58e-06	22.1052
	rs111865527	T	C	0.9863	0.2712	0.0569	1.88e-06	28.3644
	rs73231041	C	G	0.0148	-0.2791	0.0598	3.05e-06	28.9904
	rs112742549	T	C	0.9791	0.2421	0.0506	1.71e-06	32.4544
	rs147616029	T	C	0.3774	-0.0644	0.0128	4.87e-07	25.0897
	rs1609310	T	G	0.5136	-0.0557	0.012	3.46e-06	22.176
	rs56244095	A	C	0.2121	0.1013	0.0156	8.38e-11	49.1589
	rs2725405	C	G	0.4462	0.0894	0.0141	2.29e-10	40.7225
	rs149092077	A	G	0.9888	-0.3592	0.073	8.63e-07	31.9126
	rs35271532	A	G	0.0449	-0.1486	0.0324	4.51e-06	27.1042
	rs3745163	A	C	0.2299	0.0674	0.0145	3.35e-06	22.0195
	rs73151926	T	C	0.0805	0.1063	0.0229	3.45e-06	23.9343
STAMBP	rs111872246	A	G	0.0229	0.2195	0.0425	2.41e-07	30.7825
	rs111581172	A	G	0.0323	-0.1722	0.0352	9.98e-07	27.3631
	rs73327656	A	G	0.0269	0.235	0.0512	4.44e-06	40.0111
	rs140656901	A	G	0.0724	0.1288	0.0272	2.19e-06	29.5275
	rs10426867	A	G	0.0246	0.2031	0.0437	3.36e-06	25.3549
SULT1A1	rs1698742	T	C	0.8775	-0.0984	0.0206	1.78e-06	24.5894
	rs2712255	A	G	0.466	0.0702	0.0147	1.79e-06	24.2104
	rs710446	T	C	0.599	-0.0712	0.0135	1.33e-07	28.7853
	rs149869672	T	C	0.9871	-0.3184	0.0684	3.24e-06	28.1009
	rs371387526	A	C	0.8462	0.1048	0.0214	9.72e-07	25.2725
	rs66530140	T	C	0.4926	-0.1678	0.0136	5.64e-35	155.768
	rs55793562	A	G	0.8711	0.0924	0.0199	3.43e-06	22.6275
	rs2691531	T	C	0.5986	-0.0645	0.0135	1.77e-06	23.6202
	rs7812322	T	C	0.9898	-0.3483	0.0756	4.08e-06	26.6575
	rs2213907	A	G	0.95	-0.1504	0.0318	2.25e-06	25.386
	rs55939507	A	G	0.4768	0.0768	0.0166	3.72e-06	27.9149
	rs77919742	T	C	0.9287	-0.1433	0.0287	5.94e-07	30.9313
	rs76833948	A	T	0.0644	0.134	0.0285	2.58e-06	24.5971
	rs72656644	C	G	0.8871	0.1077	0.0224	1.52e-06	26.4159
	rs10842189	T	C	0.8156	-0.08	0.0173	3.76e-06	22.725
	rs9804965	A	C	0.0662	-0.1927	0.0361	9.4e-08	42.7224
	rs703595	T	C	0.2856	-0.0715	0.0147	1.15e-06	24.6406
	rs232928	T	C	0.4128	0.0622	0.0136	4.8e-06	21.3147
	rs11074902	A	G	0.561	0.0695	0.0139	5.73e-07	27.0514
	rs149278	T	C	0.5314	-0.1882	0.0135	3.58e-44	203.663
	rs117222566	A	G	0.9826	0.271	0.0581	3.1e-06	26.1855
	rs72643498	A	C	0.9587	-0.18	0.0376	1.69e-06	30.3173
TGFα	rs79050605	T	G	0.8166	-0.0954	0.0202	2.33e-06	22.3046
	rs78912149	C	G	0.9835	-0.2692	0.056	1.53e-06	32.5248
	rs72912115	A	T	0.114	0.137	0.0184	9.65e-14	56.046
	rs34007466	A	G	0.0153	-0.2684	0.05	7.96e-08	32.0454
	rs9262670	T	C	0.2343	0.0717	0.0146	9.06e-07	23.7283
	rs1963491	C	G	0.905	0.1081	0.023	2.6e-06	22.8157
	rs34630685	C	G	0.9681	0.1678	0.0361	3.35e-06	24.8829
	rs4934441	A	G	0.1322	-0.095	0.0198	1.6e-06	24.4399
	rs12270510	T	C	0.1107	0.0959	0.019	4.48e-07	26.7192
	rs35496173	T	G	0.4039	-0.0561	0.0122	4.26e-06	21.1449
	rs78464136	A	T	0.9552	0.143	0.0307	3.19e-06	25.0412
	rs149146289	A	G	0.9866	0.2856	0.0569	5.19e-07	30.8709
TGFβ1	rs34219417	T	C	0.8959	0.0992	0.0217	4.84e-06	26.2671
	rs138848271	T	C	0.9907	-0.405	0.0832	1.13e-06	32.7146
	rs2737756	A	G	0.0276	0.2047	0.0391	1.65e-07	33.1732
	rs59950280	A	G	0.328	0.1219	0.0131	1.34e-20	87.1698
	rs115009171	A	G	0.0078	0.4297	0.0934	4.21e-06	29.5155
	rs201840950	T	G	0.7957	0.0993	0.0215	3.86e-06	32.8501
	rs5745692	C	G	0.964	-0.1545	0.0332	3.26e-06	24.4184
	rs5745687	T	C	0.0608	-0.1943	0.0242	9.83e-16	63.789
	rs113903858	A	G	0.014	0.3666	0.0747	9.22e-07	41.4691
	rs57193877	T	C	0.9611	0.1572	0.0311	4.31e-07	27.2554
	rs11631440	A	T	0.6021	-0.0638	0.012	1.06e-07	28.7399
	rs4290523	T	C	0.0942	-0.0992	0.0217	4.84e-06	21.6056
	rs1986719	T	C	0.9572	-0.1954	0.039	5.44e-07	46.1824
	rs150498795	A	T	0.9642	0.1566	0.0327	1.68e-06	24.9806
	rs851612	A	G	0.9405	-0.1182	0.0257	4.24e-06	22.3702
	rs8106345	A	G	0.5179	0.0592	0.0127	3.14e-06	21.7425
	rs2281532	T	C	0.7983	-0.0698	0.0151	3.79e-06	22.4463
TRANCE	rs72636362	A	G	0.9818	0.302	0.0635	1.98e-06	38.3448
	rs34221978	A	G	0.0349	0.167	0.0344	1.21e-06	27.7293
	rs72781813	T	G	0.9817	0.2368	0.0486	1.1e-06	29.7434
	rs113835939	A	C	0.976	-0.1939	0.0416	3.15e-06	25.9905
	rs76488966	T	G	0.9693	-0.1719	0.0366	2.64e-06	25.9293
	rs201831835	A	C	0.9227	0.1377	0.0285	1.35e-06	29.5408
	rs77980965	T	C	0.9853	-0.2976	0.0641	3.44e-06	29.1554
	rs11713634	A	G	0.2943	-0.0978	0.015	7.03e-11	45.2095
	rs181906998	A	T	0.7203	-0.1043	0.0211	7.69e-07	43.9603
	rs4365726	A	G	0.1504	-0.0777	0.0166	2.86e-06	22.0742
	rs150011668	T	C	0.9058	-0.1376	0.0281	9.74e-07	37.3948
	rs150128402	A	G	0.9763	0.2386	0.0459	2.01e-07	38.9196
	rs1432791	T	C	0.4357	-0.0549	0.0118	3.28e-06	21.2045
	rs17221073	C	G	0.018	0.2646	0.0498	1.08e-07	34.2387
	rs6932751	A	G	0.5245	0.054	0.0116	3.24e-06	21.4531
	rs3801000	A	G	0.2872	0.0686	0.013	1.31e-07	27.579
	rs17302	T	G	0.2875	-0.0625	0.013	1.53e-06	22.8991
	rs2975421	T	G	0.8529	-0.078	0.017	4.47e-06	21.8426
	rs62501135	A	G	0.2051	-0.1532	0.0148	4.13e-25	110.172
	rs183217699	C	G	0.9313	-0.1254	0.0272	4.02e-06	25.9089
	rs2468187	T	C	0.4162	-0.1618	0.0118	8.62e-43	189.848
	rs5001566	A	T	0.0705	0.1215	0.0265	4.54e-06	23.223
	rs6479556	T	G	0.8064	0.07	0.0148	2.25e-06	22.5648
	rs78045189	C	G	0.3443	-0.0695	0.0151	4.17e-06	25.6994
	rs75991751	T	G	0.9818	-0.2685	0.0539	6.31e-07	34.6646
	rs4512994	A	C	0.4634	0.1172	0.0116	5.33e-24	101.342
	rs4334157	T	C	0.0319	-0.1684	0.0356	2.24e-06	25.8528
	rs150416959	C	G	0.0491	0.1462	0.0315	3.46e-06	26.4427
	rs117113213	A	G	0.0498	-0.1646	0.03	4.1e-08	37.8431
	rs6063153	T	C	0.3364	0.0636	0.0126	4.47e-07	25.8447
TSLP	rs7550374	C	G	0.8143	-0.0928	0.0187	6.96e-07	29.6198
	rs12472785	C	G	0.758	-0.074	0.0153	1.32e-06	23.7337
	rs13414099	T	C	0.4567	-0.0834	0.0178	2.79e-06	27.5049
	rs4724126	T	G	0.2624	0.0846	0.0152	2.61e-08	31.5101
	rs72652144	A	G	0.9535	0.1629	0.0345	2.34e-06	27.7852
	rs112206094	A	T	0.1258	-0.0934	0.0201	3.37e-06	22.6654
	rs117095006	A	G	0.0499	-0.1569	0.0338	3.45e-06	26.5392
	rs72811179	T	C	0.0141	-0.2956	0.063	2.7e-06	27.6233
	rs145111430	A	G	0.9812	0.2674	0.0575	3.31e-06	30.0015
	rs190906347	A	C	0.0132	0.3219	0.066	1.08e-06	29.3845
	rs140886020	A	G	0.0381	0.1619	0.0351	3.98e-06	22.6833
	rs12448125	T	G	0.0353	0.1784	0.0367	1.17e-06	25.612
	rs118119134	A	G	0.0096	-0.4423	0.0943	2.73e-06	32.0146
	rs7406537	A	G	0.4553	-0.0643	0.0139	3.73e-06	22.9064
	rs185922111	A	G	0.9877	0.3618	0.0747	1.28e-06	34.6378
uPA	rs333947	A	G	0.1578	-0.0785	0.0166	2.26e-06	23.4344
	rs202063542	T	C	0.9835	0.2771	0.0607	4.99e-06	25.9948
	rs7564243	A	G	0.5375	-0.0852	0.0114	7.8e-14	53.3438
	rs6805474	A	G	0.1456	0.0952	0.0176	6.33e-08	32.2795
	rs62286554	T	C	0.8498	-0.091	0.019	1.67e-06	24.0084
	rs1074669	A	G	0.5246	-0.0548	0.0119	4.12e-06	21.4279
	rs59772299	T	G	0.7552	0.0627	0.0133	2.43e-06	21.4395
	rs154972	A	G	0.6344	-0.0625	0.012	1.91e-07	26.7248
	rs72727847	C	G	0.0253	0.1968	0.0417	2.37e-06	28.1849
	rs10992204	A	G	0.1034	0.1061	0.0217	1.01e-06	29.877
	rs13299342	A	G	0.1744	0.1	0.017	4.04e-09	34.0179
	rs2227575	A	C	0.5624	-0.0946	0.0115	1.93e-16	65.1578
	rs10840566	A	G	0.1671	0.0784	0.0154	3.56e-07	25.2469
	rs11220462	A	G	0.1509	-0.1024	0.0161	2.01e-10	39.6844
	rs144470316	C	G	0.0119	0.3395	0.0656	2.28e-07	33.4331
	rs7406661	T	C	0.7855	-0.1107	0.0156	1.28e-12	59.2305
	rs4800787	T	C	0.3008	-0.094	0.0125	5.48e-14	54.9447
	rs4251805	T	C	0.0405	-0.422	0.0311	6.1e-42	206.761
