# Supplementary material for: Genetically predicted associations between circulating cytokines and autoimmune diseases: a bidirectional two-sample Mendelian randomization
Source: Front Immunol. 2024 May 27;15:1404260. doi: 10.3389/fimmu.2024.1404260 (PMC11163916; doi:10.3389/fimmu.2024.1404260)
Supplement: Supplementary Figure 1 — Scatter plots depicting the genetic associations between cytokines and MS, constructed using various MR methods. [file DataSheet_1.zip › Supplementary Table S5.xlsx]

## Sheet: Supplementary Table S5
Supplementary Table S5. Median and range of F-statistics for cytokine SNPs
Cytokine	Median F-Statistic	Range of F-Statistics
IL-1A	25.4663	19.24-207.82
IL-2	30.3904	21.80-65.99
IL-4	30.9688	22.04-191.70
IL-5	24.1766	20.49-79.96
IL-6	23.003	18.77-1676.45
IL-7	25.4943	20.83-93.36
IL-8	26.8533	21.02-375.73
IL-10	24.8925	18.65-60.78
IL-10RA	30.2156	21.21-234.16
IL-10RB	25.7034	21.79-4487.22
IL-12B	26.1818	21.48-51.01
IL-13	31.7179	21.21-264.00
IL-15RA	26.5852	20.46-923.26
IL-17A	28.8994	21.05-927.16
IL-17C	29.5659	20.53-643.80
IL-18	26.422	20.25-60.86
IL-18R1	25.1714	21.06-49.58
IL-20	26.7415	20.63-112.85
IL-20RA	25.0961	21.35-1779.70
IL-22RA1	23.4892	19.83-115.79
IL-24	23.1565	20.53-300.81
IL-2RB	25.4233	22.00-166.69
IL-33	24.9666	21.50-203.68
IFN-γ	24.4292	21.25-29.50
β-NGF	23.2997	18.96-43.05
CD40	23.2546	19.91-1286.30
LTA	27.1327	21.66-2807.76
PD-L1	25.1157	20.68-33.26
TNF	25.4899	20.55-34.69
TRAIL	29.5145	22.89-238.30
TNFRSF9	25.2385	22.68-100.39
TNFSF14	26.2201	21.54-340.51
TNFSF12	25.4401	20.01-254.32
FLT3L	25.6655	23.48-29.12
M-CSF1	23.2795	21.22-205.18
Eotaxin	26.1663	20.93-97.22
CCL2	24.9022	20.52-48.42
CCL4L	28.2538	21.23-982.35
CCL19	26.8259	21.66-430.18
CCL20	24.9293	22.43-65.09
CCL23	25.0044	20.76-1064.62
CCL25	25.6921	20.78-1451.17
CCL28	25.5279	19.34-48.80
CXCL1	27.0871	20.98-541.13
CXCL5	26.2573	22.58-795.92
CXCL6	25.6519	21.56-36.99
CXCL9	26.9958	22.75-38.77
CXCL10	26.121	21.18-209.76
CXCL11	26.1867	22.50-212.23
MCP2	24.2029	20.48-1418.32
MCP3	33.1163	20.74-1435.43
MCP4	25.7767	21.56-53.89
MIP1A	25.0989	19.56-828.78
ARTN	23.612	20.82-35.76
FGF5	25.2064	21.78-201.07
FGF19	23.2641	21.71-30.02
FGF21	24.1533	22.36-28.20
FGF23	26.0475	22.84-42.15
GDNF	26.4105	21.73-65.88
HGF	25.666	20.06-212.81
NTN	27.0692	21.22-234.44
NT3	25.171	21.32-1574.97
OPG	26.4302	20.80-187.44
OSM	24.3475	21.22-44.04
SCF	27.7525	20.88-389.32
VEGFA	26.865	21.71-1419.89
LIF	26.1886	23.33-42.91
LIFR	27.9094	21.01-66.01
ADA	26.5066	19.99-1796.33
AXIN1	25.5261	22.27-28.17
CASP8	27.0454	22.20-133.19
CD244	27.7475	20.97-317.29
CD5	27.7957	19.96-84.77
CD6	25.6395	21.77-1430.93
CDCP1	25.1419	20.14-408.08
CST5	24.5191	20.57-2402.82
DNER	26.9256	22.28-32.24
EIF4EBP1	30.3534	22.63-126.49
Fractalkine	25.0838	20.99-296.86
MMP1	25.2302	19.89-31.11
MMP10	24.1524	21.10-61.37
S100A12	23.5007	21.43-31.52
SIRT2	26.1182	21.01-155.37
SLAM	28.3644	21.42-184.98
STAMBP	29.5275	25.35-40.01
SULT1A1	26.3007	21.31-203.66
TGFα	24.962	21.14-56.05
TGFβ1	28.7399	21.61-87.17
TRANCE	27.6542	21.20-189.85
TSLP	27.6233	22.67-34.64
uPA	31.0782	21.43-206.76
