# Supplementary material for: Genetically predicted associations between circulating cytokines and autoimmune diseases: a bidirectional two-sample Mendelian randomization
Source: Front Immunol. 2024 May 27;15:1404260. doi: 10.3389/fimmu.2024.1404260 (PMC11163916; doi:10.3389/fimmu.2024.1404260)
Supplement: Supplementary Figure 1 — Scatter plots depicting the genetic associations between cytokines and MS, constructed using various MR methods. [file DataSheet_1.zip › Supplementary Table S6.xlsx]

## Sheet: Supplementary Table S6
Supplementary Table S6. Sensitivity analysis of cytokines on ADs.
Outcome	Exposure	Horizontal pleiotropy tests					Heterogeneity tests
		MR presso		MR Egger			IVW		MR Egger
		Global Test	P.value	Intercept	SE	P.value	Cochran’s Q	P.value	Cochran’s Q	P.value
MS	IL-18	0.908214	0.9685	0.0208604	0.0392109	0.631601	0.579813	0.96528	0.296784	0.960632
	ADA	0.805213	0.9764	-0.00807828	0.018647	0.694113	0.340285	0.987067	0.152603	0.984852
	SCF	12.8087	0.8808	0.00408567	0.00878274	0.647697	11.5026	0.871828	11.2862	0.841307
SLE	IL-4	8.2617	0.608	0.0266783	0.0404275	0.530421	7.07026	0.529071	6.63479	0.467869
	IL-7	24.0295	0.1376	0.01575	0.035247	0.66182	21.4975	0.121672	21.1952	0.0967328
	IL-10RA	9.19813	0.5569	0.00769256	0.0221923	0.739054	8.00824	0.432666	7.8731	0.343917
	CXCL5	8.81747	0.6959	0.00829612	0.0189242	0.672702	8.36428	0.497892	8.16806	0.417228
	FGF23	5.02722	0.5828	-0.0401068	0.0485184	0.469057	2.9922	0.559131	2.30889	0.510821
	MCP4	2.74191	0.9246	0.026247	0.0433132	0.570982	2.20786	0.899624	1.84064	0.870726
	NTN	14.1201	0.4012	-0.0191319	0.0327005	0.571469	12.6763	0.315006	12.2568	0.268239
HT	IL-33	9.46039	0.7867	0.0241723	0.0167719	0.177371	8.36644	0.755879	6.28926	0.853383
	CDCP1	13.3875	0.6599	-0.0126717	0.0127667	0.339042	11.2723	0.664521	10.2872	0.670299
	TRAIL	13.2951	0.8169	0.00666052	0.0126418	0.605517	12.3639	0.777621	12.0863	0.738019
