# Supplementary material for: Genetically predicted associations between circulating cytokines and autoimmune diseases: a bidirectional two-sample Mendelian randomization
Source: Front Immunol. 2024 May 27;15:1404260. doi: 10.3389/fimmu.2024.1404260 (PMC11163916; doi:10.3389/fimmu.2024.1404260)
Supplement: Supplementary Figure 1 — Scatter plots depicting the genetic associations between cytokines and MS, constructed using various MR methods. [file DataSheet_1.zip › Supplementary Table S7.xlsx]

## Sheet: Supplementary Table S7
Supplementary Table S7. Sensitivity analysis of ADs on cytokines.
Exposure	Outcome	Horizontal pleiotropy tests					Heterogeneity tests
		MR presso		MR Egger			IVW		MR Egger
		Global Test	P.value	Intercept	SE	P.value	Cochran’s Q	P.value	Cochran’s Q	P.value
MS	CCL19	46.8767	0.8283	-0.0011572	0.00349384	0.741767	45.6904	0.810236	45.5807	0.785666
	IL-13	50.1309	0.9229	0.00280014	0.00258594	0.28301	49.0479	0.916377	47.8754	0.921129
	SLAM	55.2539	0.6854	0.00452257	0.00264799	0.0929978	53.789	0.667395	50.8719	0.735148
SLE	ARTN	31.2635	0.8887	0.00786452	0.00585209	0.186753	29.1015	0.898756	27.2955	0.920688
	Eotaxin	28.1008	0.899	-0.00369556	0.00539851	0.49801	26.9259	0.888537	26.4573	0.877455
	IL-22RA1	34.6519	0.4461	-0.00442154	0.00635702	0.491901	32.4575	0.444222	31.9588	0.418743
HT	ADA	23.8197	0.977	-0.0172454	0.0147206	0.266143	17.4805	0.1324	15.5414	0.159028
	MMP10	42.8336	0.3188	-0.0054329	0.0140771	0.706903	3.73729	0.987724	3.58834	0.980452
