# Supplementary material for: Genetically predicted associations between circulating cytokines and autoimmune diseases: a bidirectional two-sample Mendelian randomization
Source: Front Immunol. 2024 May 27;15:1404260. doi: 10.3389/fimmu.2024.1404260 (PMC11163916; doi:10.3389/fimmu.2024.1404260)
Supplement: Supplementary Figure 1 — Scatter plots depicting the genetic associations between cytokines and MS, constructed using various MR methods. [file DataSheet_1.zip › Supplementary Table S8.xlsx]

## Sheet: Supplementary Table S8
Supplementary Table S8. MR analysis of cytokines on Ads(Copy).
Outcome	Exposure	Method	OR	Lower_C.I.95%	Upper_C.I.95%	P.value
MS(Female）	IL-18	IVW	1.00049	0.999228	1.00175	0.446497
		Weighted median	1.00006	0.998352	1.00178	0.942135
		MR Egger	0.999777	0.997224	1.00234	0.867653
	ADA	IVW	1.0004	0.999781	1.00103	0.203481
		Weighted median	1.00054	0.999889	1.0012	0.103483
		MR Egger	1.00079	1.00008	1.0015	0.0497525
	SCF	IVW	1.00021	0.999324	1.00109	0.645544
		Weighted median	0.999969	0.998891	1.00105	0.955762
		MR Egger	0.998292	0.996721	0.999865	0.0465974
MS(Male)	IL-18	IVW	1.00003	0.999091	1.00098	0.943602
		Weighted median	0.999962	0.998605	1.00132	0.956068
		MR Egger	1.00042	0.998499	1.00234	0.678325
	ADA	IVW	0.999936	0.999447	1.00042	0.796911
		Weighted median	1.00012	0.999605	1.00063	0.655823
		MR Egger	1.00013	0.999541	1.00072	0.671775
	SCF	IVW	1.00007	0.999484	1.00066	0.814613
		Weighted median	0.99992	0.99911	1.00073	0.846953
		MR Egger	1.00001	0.998807	1.00121	0.991031
SLE(Female)	IL-4	IVW	0.999482	0.998425	1.00054	0.336816
		Weighted median	0.998804	0.997421	1.00019	0.0903589
		MR Egger	0.99725	0.994798	0.999709	0.0597555
	IL-7	IVW	1.00092	1.00018	1.00167	0.0151887
		Weighted median	1.00169	1.00065	1.00274	0.0015147
		MR Egger	1.00198	1.00087	1.00308	0.00179369
	IL-10RA	IVW	0.999558	0.998496	1.00062	0.414592
		Weighted median	0.999654	0.998155	1.00115	0.651278
		MR Egger	0.999422	0.997488	1.00136	0.566763
	CXCL5	IVW	0.999828	0.998695	1.00096	0.766627
		Weighted median	0.999683	0.998401	1.00097	0.628722
		MR Egger	0.999156	0.996121	1.0022	0.599961
	FGF23	IVW	0.999892	0.998185	1.0016	0.901846
		Weighted median	0.999477	0.997375	1.00158	0.626175
		MR Egger	0.999344	0.994422	1.00429	0.80747
	MCP4	IVW	0.998394	0.996759	1.00003	0.0546474
		Weighted median	0.9982	0.996073	1.00033	0.0979669
		MR Egger	0.999004	0.995027	1.003	0.641703
	NTN	IVW	0.99965	0.998447	1.00085	0.568396
		Weighted median	0.999952	0.998667	1.00124	0.941129
		MR Egger	0.99936	0.996814	1.00191	0.629633
HT(Female)	IL-33	IVW	0.999788	0.999039	1.00054	0.578471
		Weighted median	1.00012	0.999082	1.00117	0.814826
		MR Egger	0.999066	0.997309	1.00083	0.315635
	CDCP1	IVW	1.00009	0.999619	1.00057	0.695732
		Weighted median	1.00015	0.999472	1.00083	0.66069
		MR Egger	1.00044	0.999573	1.0013	0.335363
	TRAIL	IVW	1.0002	0.999813	1.00058	0.314465
		Weighted median	1.00002	0.999436	1.00061	0.943633
		MR Egger	1.00015	0.999541	1.00076	0.631622
