# Supplementary material for: Genetically predicted associations between circulating cytokines and autoimmune diseases: a bidirectional two-sample Mendelian randomization
Source: Front Immunol. 2024 May 27;15:1404260. doi: 10.3389/fimmu.2024.1404260 (PMC11163916; doi:10.3389/fimmu.2024.1404260)
Supplement: Supplementary Figure 1 — Scatter plots depicting the genetic associations between cytokines and MS, constructed using various MR methods. [file DataSheet_1.zip › Supplementary Table S9.xlsx]

## Sheet: Supplementary Table S9
Supplementary Table S9. Sensitivity analysis of cytokines on Ads(Copy).
Outcome	Exposure	Horizontal pleiotropy tests					Heterogeneity tests
		MR presso		MR Egger			IVW		MR Egger
		Global Test	P.value	Intercept	SE	P.value	Cochran’s Q	P.value	Cochran’s Q	P.value
MS(Female）	IL-18	13.6842	0.4128	0.000106731	0.000168099	0.539729	11.5933	0.394976	11.144	0.346406
	ADA	15.6427	0.4408	-0.00015754	8.44352e-05	0.0866909	14.8156	0.319006	11.3343	0.500504
	SCF	28.346	0.1946	0.00028286	0.000103458	0.0131824	26.7981	0.141041	19.2318	0.44206
MS(Male)	IL-18	12.0191	0.5332	-5.75037e-05	0.000126277	0.658564	10.8891	0.452603	10.6679	0.383974
	ADA	22.2189	0.2079	-7.88363e-05	6.98081e-05	0.280829	15.3645	0.285156	13.8884	0.307893
	SCF	23.0933	0.4035	9.32408e-06	7.89917e-05	0.907276	12.9767	0.878379	12.9628	0.840469
SLE(Female)	IL-4	10.8894	0.4888	0.000322767	0.000163822	0.0843139	8.42257	0.492185	4.54077	0.805341
	IL-7	41.26	0.1034	-0.00014705	6.16811e-05	0.0553807	31.0145	0.188539	25.0761	0.401636
	IL-10RA	22.2685	0.2875	2.02734e-05	0.000121869	0.869962	20.7972	0.235493	20.7613	0.187869
	CXCL5	15.5697	0.2574	8.12778e-05	0.000173022	0.649705	13.6015	0.191956	13.276	0.15051
	FGF23	3.35521	0.811	5.24518e-05	0.000226114	0.827946	2.3313	0.801658	2.27749	0.68487
	MCP4	10.3613	0.3695	-7.12005e-05	0.000213039	0.749591	7.85383	0.34566	7.71029	0.260106
	NTN	32.4686	0.0373	3.99029e-05	0.000156329	0.801997	28.6366	0.0265045	28.5128	0.0185708
HT(Female)	IL-33	14.1193	0.6585	8.3902e-05	9.44035e-05	0.389148	12.4653	0.64352	11.6754	0.63235
	CDCP1	14.9809	0.7684	-4.85312e-05	5.22017e-05	0.365547	13.7204	0.747127	12.8561	0.745766
	TRAIL	22.6937	0.4784	1.00922e-05	5.38938e-05	0.853442	18.7942	0.535234	18.7592	0.47238
